# Supplementary material for: Oxidoreduction potential controlling for increasing the fermentability of enzymatically hydrolyzed steam-exploded corn stover for butanol production
Source: Microb Cell Fact. 2022 Jun 27;21:130. doi: 10.1186/s12934-022-01824-2 (PMC9238237; doi:10.1186/s12934-022-01824-2)
Supplement: Supplementary file 6 — Additional file 6. Details of compounds in the model. [file 12934_2022_1824_MOESM6_ESM.xlsx]

## Sheet: Mets_ID
ID	Metabolite abbrivation	Metabolite full name	Kegg KO
1	ACACP[Cell]	Acetyl-[acyl-carrier protein]	cpd:C03939
2	ACAL[Cell]	Acetaldehyde	cpd:C00084
3	ACCOA[Cell]	Acetyl-CoA	cpd:C00024
4	ACGAM1P[Cell]	N-Acetyl-D-glucosamine 1-phosphate	cpd:C04256
5	ACGLU5P[Cell]	N-Acetyl-L-glutamate 5-phosphate	cpd:C04133
6	ACGLU5SA[Cell]	N-Acetyl-L-glutamate 5- semialdehyde	cpd:C01250
7	ACGLU[Cell]	N-Acetyl-L-glutamate	cpd:C00624
8	ACORN[Cell]	N-Acetylornithine	cpd:C00437
9	ACTP[Cell]	Acetyl phosphate	cpd:C00227
10	AC[Cell]	Acetate	cpd:C00033
11	AICAR[Cell]	1-(5'-Phosphoribosyl)-5-amino-4-imidazolecarboxamide	cpd:C04677
12	AKG[Cell]	2-Oxoglutarate	cpd:C00026
13	BUAL[Cell]	Butyraldehyde	cpd:C00555
14	BUCOA[Cell]	Butyryl-CoA	cpd:C00136
15	BUOH[Cell]	1-Butanol	cpd:C06142
16	CBP[Cell]	Carbamoyl phosphate	cpd:C00169
17	COA[Cell]	Coenzyme A	cpd:C00010
18	DHAP[Cell]	Dihydroxyacetone phosphate	cpd:C00111
19	DHF[Cell]	Dihydrofolate	cpd:C00415
20	DRU5P[Cell]	D-Ribulose 5-phosphate	cpd:C00199
21	DXU5P[Cell]	D-Xylulose 5-phosphate	cpd:C00231
22	E4P[Cell]	D-Erythrose 4-phosphate	cpd:C00279
23	ETOH[Cell]	Ethanol	cpd:C00132
24	F6P[Cell]	beta-D-Fructose 6-phosphate	cpd:C05345
25	FUM[Cell]	Fumarate	cpd:C00122
26	G1P[Cell]	alpha-D-Glucose 1-phosphate	cpd:C00103
27	G6P[Cell]	alpha-D-Glucose 6-phosphate	cpd:C00668
28	GA3P[Cell]	D-Glyceraldehyde 3-phosphate	cpd:C00118
29	GAM6P[Cell]	D-Glucosamine 6-phosphate	cpd:C00352
30	GLC[Cell]	Alpha-D-glucose	cpd:C00267
31	GLU5SA[Cell]	L-Glutamate 5-semialdehyde	cpd:C01165
32	GLYC3P[Cell]	sn-Glycerol 3-phosphate	cpd:C00093
33	GLY[Cell]	Glycine	cpd:C00037
34	HISP[Cell]	L-Histidinol phosphate	cpd:C01100
35	IMACP[Cell]	3-(Imidazol-4-yl)-2-oxopropylphosphate
36	LASP[Cell]	L-Aspartate	cpd:C00049
37	LCITR[Cell]	L-Citrulline	cpd:C00327
38	LGLU[Cell]	L-Glutamate	cpd:C00025
39	LILE[Cell]	L-Isoleucine	cpd:C00407
40	LLEU[Cell]	L-Leucine	cpd:C00123
41	LORN[Cell]	L-Ornithine	cpd:C00077
42	LPHE[Cell]	L-Phenylalanine	cpd:C00079
43	LPRO[Cell]	L-Proline	cpd:C00148
44	LSER[Cell]	L-Serine	cpd:C00065
45	LTHR[Cell]	L-Threonine	cpd:C00188
46	LVAL[Cell]	L-Valine	cpd:C00183
47	MALACP[Cell]	Malonyl-[acyl-carrier protein]	cpd:C01209
48	MALCOA[Cell]	Malonyl-CoA	cpd:C00083
49	MAL[Cell]	(S)-Malate	cpd:C00149
50	METHF[Cell]	5,10-Methenyltetrahydrofolate	cpd:C00445
51	MLTHF[Cell]	5,10-Methylenetetrahydrofolate	cpd:C00143
52	OAA[Cell]	Oxaloacetate	cpd:C00036
53	PEP[Cell]	Phosphoenolpyruvate	cpd:C00074
54	PHPYR[Cell]	Phenylpyruvate	cpd:C00166
55	PYR[Cell]	Pyruvate	cpd:C00022
56	R5P[Cell]	D-Ribose 5-phosphate	cpd:C00117
57	S7P[Cell]	D-Sedoheptulose 7-phosphate	cpd:C05382
58	SAICAR[Cell]	1-(5'-Phosphoribosyl)-5-amino-4- (N-succinocarboxamide)-imidazole	cpd:C04823
59	SKM3P[Cell]	Shikimate 3-phosphate	cpd:C03175
60	SL26DA[Cell]	N-Succinyl-LL-2,6-diaminoheptanedioate	cpd:C04421
61	SL2A6O[Cell]	N-Succinyl-2-L-amino-6-oxoheptanedioate	cpd:C04462
62	SUCCOA[Cell]	Succinyl-CoA	cpd:C00091
63	SUCC[Cell]	Succinate	cpd:C00042
64	SUCHMS[Cell]	O-Succinyl-L-homoserine	cpd:C01118
65	THF[Cell]	Tetrahydrofolate	cpd:C00101
66	UACCG[Cell]	UDP-N-acetyl-3-(1-carboxyvinyl)-Dglucosamine
67	UACGAM[Cell]	UDP-N-acetyl-D-glucosamine	cpd:C00043
68	_10FTHF[Cell]	10-Formyltetrahydrofolate	cpd:C00234
69	_13DPG[Cell]	1,3-Bisphospho-D-glycerate	cpd:C00236
70	_1PYR5C[Cell]	1-Pyrroline-5-carboxylate	cpd:C03912
71	_2OBUT[Cell]	2-Oxobutanoate	cpd:C00109
72	_2PG[Cell]	2-Phospho-D-glycerate	cpd:C00631
73	_3MOB[Cell]	3-Methyl-2-oxobutanoate	cpd:C00141
74	_3MOP[Cell]	3-Methyl-2-oxopentanoate	cpd:C03465
75	_3PG[Cell]	3-Phospho-D-glycerate	cpd:C00197
76	_3PSME[Cell]	5-O-(1-Carboxyvinyl)-3-phosphoshikimate	cpd:C01269
77	_4MOP[Cell]	4-Methyl-2-oxopentanoate	cpd:C00233
78	bDG6P[Cell]	beta-D-Glucose 6-phosphate	cpd:C01172
79	bDGLC[Cell]	beta-D-Glucose	cpd:C00221

## Sheet: Edges
Source	Target	Weight
bDGLC[Cell]	bDG6P[Cell]	6.54245
GLC[Cell]	bDGLC[Cell]	6.54245
G6P[Cell]	GLC[Cell]	6.54245
F6P[Cell]	G6P[Cell]	0.0549901
bDG6P[Cell]	F6P[Cell]	6.54245
DHAP[Cell]	GA3P[Cell]	6.20282
GA3P[Cell]	_13DPG[Cell]	12.4341
_13DPG[Cell]	_3PG[Cell]	12.4341
_3PG[Cell]	_2PG[Cell]	12.195
_2PG[Cell]	PEP[Cell]	12.195
ACCOA[Cell]	ACAL[Cell]	1.03098
ACCOA[Cell]	COA[Cell]	3.43475
ACAL[Cell]	ETOH[Cell]	1.0067
ACCOA[Cell]	ACTP[Cell]	2.35942
ACTP[Cell]	AC[Cell]	2.35942
BUCOA[Cell]	BUAL[Cell]	0.701563
BUCOA[Cell]	COA[Cell]	0.701563
BUAL[Cell]	BUOH[Cell]	0.701563
OAA[Cell]	MAL[Cell]	0.0428887
MAL[Cell]	FUM[Cell]	0.0428887
FUM[Cell]	SUCC[Cell]	0.118244
SUCCOA[Cell]	AKG[Cell]	0.118244
SUCCOA[Cell]	COA[Cell]	0.118244
F6P[Cell]	E4P[Cell]	0.108855
F6P[Cell]	DXU5P[Cell]	0.108855
GA3P[Cell]	E4P[Cell]	0.11212
GA3P[Cell]	DXU5P[Cell]	0.108855
DXU5P[Cell]	DRU5P[Cell]	0.10559
DRU5P[Cell]	R5P[Cell]	0.095505
DXU5P[Cell]	S7P[Cell]	0.00326501
DXU5P[Cell]	GA3P[Cell]	0.00326501
R5P[Cell]	S7P[Cell]	0.00326501
R5P[Cell]	GA3P[Cell]	0.00326501
S7P[Cell]	E4P[Cell]	0.00326501
S7P[Cell]	F6P[Cell]	0.00326501
GA3P[Cell]	F6P[Cell]	0.00326501
UDPGLC[Cell]	UDPGAL[Cell]	0.0366571
G6P[Cell]	G1P[Cell]	0.0549901
F6P[Cell]	GAM6P[Cell]	0.0464039
ACGAM1P[Cell]	UACGAM[Cell]	0.0464039
PEP[Cell]	UACCG[Cell]	0.0221379
UACGAM[Cell]	UACCG[Cell]	0.0221379
ACCOA[Cell]	MALCOA[Cell]	0.321368
OAA[Cell]	LASP[Cell]	0.368541
LGLU[Cell]	LASP[Cell]	0.368541
OAA[Cell]	AKG[Cell]	0.368541
LGLU[Cell]	AKG[Cell]	0.471331
PYR[Cell]	AKG[Cell]	0.130468
ASPSA[Cell]	LHMS[Cell]	0.153216
GLY[Cell]	LTHR[Cell]	0.0242799
ACAL[Cell]	LTHR[Cell]	0.0242799
THF[Cell]	GLY[Cell]	0.175334
LSER[Cell]	GLY[Cell]	0.175334
THF[Cell]	MLTHF[Cell]	0.175334
LSER[Cell]	MLTHF[Cell]	0.175334
SUCHMS[Cell]	_2OBUT[Cell]	0.0475066
SUCHMS[Cell]	SUCC[Cell]	0.0475066
_2AHBUT[Cell]	_3H3MOP[Cell]	0.0475066
_3H3MOP[Cell]	_23DHMP[Cell]	0.0475066
LGLU[Cell]	LILE[Cell]	0.0475066
_3MOP[Cell]	LILE[Cell]	0.0475066
_3MOP[Cell]	AKG[Cell]	0.0475066
ACLAC[Cell]	_3H3MOB[Cell]	0.180618
_3H3MOB[Cell]	_23DHMB[Cell]	0.180618
LGLU[Cell]	LVAL[Cell]	0.127701
_3MOB[Cell]	LVAL[Cell]	0.127701
_3MOB[Cell]	AKG[Cell]	0.127701
_2IPPMAL[Cell]	_2IPPM[Cell]	0.0467438
_2IPPM[Cell]	_3IPPMAL[Cell]	0.0467438
_3IPPMAL[Cell]	_2IPSUCC[Cell]	0.0467438
_4MOP[Cell]	LLEU[Cell]	0.0467438
_4MOP[Cell]	AKG[Cell]	0.0467438
LGLU[Cell]	LLEU[Cell]	0.0467438
_23DHDP[Cell]	THDP[Cell]	0.0617504
LGLU[Cell]	SL26DA[Cell]	0.0617504
SL2A6O[Cell]	SL26DA[Cell]	0.0617504
SL2A6O[Cell]	AKG[Cell]	0.0617504
_26DAP_LL[Cell]	_26DAP_M[Cell]	0.0617504
GLU5SA[Cell]	_1PYR5C[Cell]	0.0497947
_1PYR5C[Cell]	LPRO[Cell]	0.0497947
LORN[Cell]	LGLU[Cell]	0.0497947
LORN[Cell]	GLU5SA[Cell]	0.0497947
AKG[Cell]	GLU5SA[Cell]	0.0497947
LORN[Cell]	LCITR[Cell]	0.0144917
CBP[Cell]	LCITR[Cell]	0.0144917
LGLU[Cell]	HISP[Cell]	0.0159082
IMACP[Cell]	HISP[Cell]	0.0159082
IMACP[Cell]	AKG[Cell]	0.0159082
_3DHQ[Cell]	_3DHSK[Cell]	0.11212
_3DHSK[Cell]	SKM[Cell]	0.11212
SKM3P[Cell]	_3PSME[Cell]	0.11212
PEP[Cell]	_3PSME[Cell]	0.11212
PRAN[Cell]	_2CPR5P[Cell]	0.00468528
CHOR[Cell]	PPHN[Cell]	0.107435
PHPYR[Cell]	LPHE[Cell]	0.0201576
PHPYR[Cell]	AKG[Cell]	0.0201576
LGLU[Cell]	LPHE[Cell]	0.0201576
ACGLU[Cell]	ACGLU5P[Cell]	0.0642864
LGLU[Cell]	ACORN[Cell]	0.0642864
ACGLU5SA[Cell]	ACORN[Cell]	0.0642864
ACGLU5SA[Cell]	AKG[Cell]	0.0642864
LGLU[Cell]	LORN[Cell]	0.0642864
LGLU[Cell]	ACGLU[Cell]	0.0642864
ACORN[Cell]	LORN[Cell]	0.0642864
ACORN[Cell]	ACGLU[Cell]	0.0642864
AIR[Cell]	PRAIC[Cell]	0.0335956
SAICAR[Cell]	AICAR[Cell]	0.0335956
SAICAR[Cell]	FUM[Cell]	0.0335956
PEP[Cell]	PYR[Cell]	0.0495038
CBASP[Cell]	DHOR_S[Cell]	0.033905
DHOR_S[Cell]	OROT[Cell]	0.033905
DHAP[Cell]	GLYC3P[Cell]	0.132648
ACCOA[Cell]	ACACP[Cell]	0.0443511
MALCOA[Cell]	COA[Cell]	0.321368
MALCOA[Cell]	MALACP[Cell]	0.321368
DHF[Cell]	THF[Cell]	0.00926395
METHF[Cell]	_10FTHF[Cell]	0.0688482
MLTHF[Cell]	METHF[Cell]	0.0688482
