# Supplementary material for: Oxidoreduction potential controlling for increasing the fermentability of enzymatically hydrolyzed steam-exploded corn stover for butanol production
Source: Microb Cell Fact. 2022 Jun 27;21:130. doi: 10.1186/s12934-022-01824-2 (PMC9238237; doi:10.1186/s12934-022-01824-2)
Supplement: Supplementary file 7 — Additional file 7. The flux of each reaction at different times under different conditions. [file 12934_2022_1824_MOESM7_ESM.xlsx]

## Sheet: The calculated flux
	SG								OGG								UGG
Reaction Abbreviation	24h	36h	48h	60h	72h	84h	96h		24h	36h	48h	60h	72h	84h	96h		24h	36h	48h	60h	72h	84h	96h
GLCpts	4.76254	10	6.45752	6.50178	6.20866	5.98777	5.86874		3.03294	6.54245	6.54067	5.16436	4.62721	4.60455	4.59705		4.56726	7.44957	6.53942	3.66264	3.49963	3.32286	3.26068
FRUpts	0	0	0	0	0	0	0		0	0	0	0	0	0	0		0	0	0	0	0	0	0
MNLpts	0	0	0	0	0	0	0		0	0	0	0	0	0	0		0	0	0	0	0	0	0
MANpts	0	0	0	0	0	0	0		0	0	0	0	0	0	0		0	0	0	0	0	0	0
LACTpts	0	0	0	0	0	0	0		0	0	0	0	0	0	0		0	0	0	0	0	0	0
SUCRpts	0	0	0	0	0	0	0		0	0	0	0	0	0	0		0	0	0	0	0	0	0
MALTpts	0	0	0	0	0	0	0		0	0	0	0	0	0	0		0	0	0	0	0	0	0
ACGAMpts	0	0	0	0	0	0	0		0	0	0	0	0	0	0		0	0	0	0	0	0	0
XYLt	0	0	0	0	0	0	0		0	0	0	0	0	0	0		0	0	0	0	0	0	0
ARABt	0	0	0	0	0	0	0		0	0	0	0	0	0	0		0	0	0	0	0	0	0
GALt	0	0	0	0	0	0	0		0	0	0	0	0	0	0		0	0	0	0	0	0	0
NO2t	0	0	0	0	0	0	0		0	0	0	0	0	0	0		0	0	0	0	0	0	0
N2t	0	0	0	0	0	0	0		0	0	0	0	0	0	0		0	0	0	0	0	0	0
CO2t	-7.73683	-16.5989	-11.5073	-11.105	-11.0719	-10.9157	-10.7354		-4.74891	-11.1892	-11.1027	-9.14429	-8.51837	-8.46137	-8.43724		-5.84881	-9.4043	-11.2258	-6.26578	-6.20124	-6.10932	-6.00573
H2t	0	14.5922	9.96071	9.30315	9.77664	10.2715	10.3952		2.01121	10.2147	9.27347	7.95168	8.34793	8.37712	8.38926		0	2.04129	9.47339	5.28401	5.43076	5.77108	5.82378
NH3t	0.579515	2.47812	1.57803	1.51008	1.40643	1.33283	1.24374		0.589997	1.62166	1.52177	1.24972	0.934286	0.914596	0.907343		0.580086	1.20564	1.55069	0.863551	0.796448	0.730474	0.677757
ETOHt	1.53513	0.219507	0.579631	0.363574	0.0470363	0.0124003	0.00319283		0.921673	1.0067	0.453394	0.351644	0.039303	0.0102607	0.00263655		1.40353	0.877706	0.712499	0.317786	0.0402219	0.0105858	0.00272468
BUOHt	2.63492	3.51769	0.64427	0.549882	0.564882	0.369852	0.199437		0.554736	0.701563	0.494655	0.48334	0.135331	0.0610771	0.026528		0.44504	0.555004	0.502701	0.29085	0.32888	0.231662	0.131002
ACETONEt	0.0643225	0.275056	0.869965	0.145483	0.0817066	0.050053	0.0283941		0.336242	0.509929	0.154927	0.634787	0.00157148	2.16862e-05	3.01575e-07		0.665253	0.816726	0.396774	0.195385	0.050862	0.0189122	0.00666629
ACETOINt	0	0	0.316974	0.932562	1.24428	1.3169	1.36499		0	0	0.878736	0.315467	1.16106	1.16931	1.16847		0	0	0.583483	0.365518	0.670459	0.770613	0.808452
SULFATEt	0.0495544	0.211905	0.129443	0.112081	0.0887438	0.0622857	0.0353335		0.0504507	0.138668	0.119356	0.10385	0.00195554	2.69862e-05	3.75277e-07		0.0496033	0.166524	0.12821	0.0715706	0.0503283	0.0235343	0.00829549
Pi1	0	0	0	0	0	0	0		0	0	0	0	0	0	0		0	0	0	0	0	0	0
Piabc	0.0667203	0.28531	0.174284	0.150906	0.0847525	0.0519188	0.0294526		0.0679272	0.186704	0.160702	0.139824	0.00163006	2.24946e-05	3.12813e-07		0.0667861	0.138807	0.172622	0.0963631	0.0527581	0.0196172	0.00691479
GLYt	0	0	0	0	0	0	0		0	0	0	0	0	0	0		0	0	0	0	0	0	0
LALAt	0	0	0	0	0	0	0		0	0	0	0	0	0	0		0	0	0	0	0	0	0
LVALt	0	0	0	0	0	0	0		0	0	0	0	0	0	0		0	0	0	0	0	0	0
LLEUt	0	0	0	0	0	0	0		0	0	0	0	0	0	0		0	0	0	0	0	0	0
LILEt	0	0	0	0	0	0	0		0	0	0	0	0	0	0		0	0	0	0	0	0	0
LGLUt	0	0	0	0	0	0	0		0	0	0	0	0	0	0		0	0	0	0	0	0	0
LGLNt	0	0	0	0	0	0	0		0	0	0	0	0	0	0		0	0	0	0	0	0	0
LMETt	0	0	0	0	0	0	0		0	0	0	0	0	0	0		0	0	0	0	0	0	0
LCYSt	0	0	0	0	0	0	0		0	0	0	0	0	0	0		0	0	0	0	0	0	0
LASPt	0	0	0	0	0	0	0		0	0	0	0	0	0	0		0	0	0	0	0	0	0
LASNt	0	0	0	0	0	0	0		0	0	0	0	0	0	0		0	0	0	0	0	0	0
LPROt	0	0	0	0	0	0	0		0	0	0	0	0	0	0		0	0	0	0	0	0	0
LTRPt	0	0	0	0	0	0	0		0	0	0	0	0	0	0		0	0	0	0	0	0	0
LTYRt	0	0	0	0	0	0	0		0	0	0	0	0	0	0		0	0	0	0	0	0	0
LHISt	0	0	0	0	0	0	0		0	0	0	0	0	0	0		0	0	0	0	0	0	0
LPHEt	0	0	0	0	0	0	0		0	0	0	0	0	0	0		0	0	0	0	0	0	0
LSERt	0	0	0	0	0	0	0		0	0	0	0	0	0	0		0	0	0	0	0	0	0
LTHRt	0	0	0	0	0	0	0		0	0	0	0	0	0	0		0	0	0	0	0	0	0
LLYSt	0	0	0	0	0	0	0		0	0	0	0	0	0	0		0	0	0	0	0	0	0
LARGt	0	0	0	0	0	0	0		0	0	0	0	0	0	0		0	0	0	0	0	0	0
LALAabc	0	0	0	0	0	0	0		0	0	0	0	0	0	0		0	0	0	0	0	0	0
LVALabc	0	0	0	0	0	0	0		0	0	0	0	0	0	0		0	0	0	0	0	0	0
LTHRabc	0	0	0	0	0	0	0		0	0	0	0	0	0	0		0	0	0	0	0	0	0
LCYSabc	0	0	0	0	0	0	0		0	0	0	0	0	0	0		0	0	0	0	0	0	0
LILEabc	0	0	0	0	0	0	0		0	0	0	0	0	0	0		0	0	0	0	0	0	0
LASNabc	0	0	0	0	0	0	0		0	0	0	0	0	0	0		0	0	0	0	0	0	0
LASPabc	0	0	0	0	0	0	0		0	0	0	0	0	0	0		0	0	0	0	0	0	0
LGLNabc	0	0	0	0	0	0	0		0	0	0	0	0	0	0		0	0	0	0	0	0	0
LGLUabc	0	0	0	0	0	0	0		0	0	0	0	0	0	0		0	0	0	0	0	0	0
LARGabc	0	0	0	0	0	0	0		0	0	0	0	0	0	0		0	0	0	0	0	0	0
LHISabc	0	0	0	0	0	0	0		0	0	0	0	0	0	0		0	0	0	0	0	0	0
LLYSabc	0	0	0	0	0	0	0		0	0	0	0	0	0	0		0	0	0	0	0	0	0
LPROabc	0	0	0	0	0	0	0		0	0	0	0	0	0	0		0	0	0	0	0	0	0
LMETabc	0	0	0	0	0	0	0		0	0	0	0	0	0	0		0	0	0	0	0	0	0
ACt	0.904701	6.73291	0.49449	0.347137	0.0906595	0.0320418	0.0106645		0.543172	2.07699	0.386796	0.335746	0.0757541	0.0265133	0.00880645		0.827145	1.70249	0.607842	0.303419	0.0775252	0.0273533	0.0091008
BUt	0.59669	0.614642	2.79643	3.39909	3.62025	3.84361	4.08978		1.10016	2.40416	3.40018	2.34986	3.32377	3.42816	3.47212		2.61882	4.88885	3.11579	1.78548	1.9992	2.14282	2.28845
PROPt	0	0	0	0	0	0	0		0	0	0	0	0	0	0		0	0	0	0	0	0	0
MALt	0	0	0	0	0	0	0		0	0	0	0	0	0	0		0	0	0	0	0	0	0
UREAt	0	0	0.0321269	0.0996768	0.335147	0.440941	0.49396		0	0	0.0629797	0.0176237	0.460064	0.4572	0.45367		0	0	0.0256691	0.0132835	0.169103	0.280042	0.308849
NAt	0	0	0	0	0	0	0		0	0	0	0	0	0	0		0	0	0	0	0	0	0
LACt	0	0	0	0	0	0	0		0	0	0	0	0	0	0		0	0	0	0	0	0	0
PYRt	0	0	0	0	0	0	0		0	0	0	0	0	0	0		0	0	0	0	0	0	0
GLYCALDt	0.00116853	0.00499688	0.00305238	0.00264295	0.00148434	0.0009093	0.000515829		0.00118967	0.00326991	0.00281452	0.00244886	2.85486e-05	3.93969e-07	5.47862e-09		0.00116968	0.00243106	0.00302328	0.00168769	0.000923998	0.000343574	0.000121105
PABAt	0.00116853	0.00499688	0.00305238	0.00264295	0.00148434	0.0009093	0.000515829		0.00118967	0.00326991	0.00281452	0.00244886	2.85486e-05	3.93969e-07	5.47862e-09		0.00116968	0.00243106	0.00302328	0.00168769	0.000923998	0.000343574	0.000121105
GLYCt	0	0	0	0	0	0	0		0	0	0	0	0	0	0		0	0	0	0	0	0	0
FORMt	0	0	0	0	0	0	0		0	0	0	0	0	0	0		0	0	0	0	0	0	0
rbDGLC	0	0	0	0	0	0	0		0	0	0	0	0	0	0		0	0	0	0	0	0	0
rHCO3	0.787625	1.24511	0.792713	0.893216	1.14237	1.27526	1.38689		0.685436	0.81479	0.854591	0.627825	1.2321	1.25048	1.25555		1.83668	2.86731	0.805967	0.450201	0.620479	0.759335	0.823686
H2O2t	0	0	0	0	0	0	0		0	0	0	0	0	0	0		0	0	0	0	0	0	0
rPPi	0.291547	1.24671	0.800406	1.02357	1.59284	1.95061	2.18805		0.29682	0.815838	0.93883	0.63071	1.97935	1.99243	1.99136		0.291834	0.543115	0.861646	0.482489	0.843504	1.19183	1.32397
ATP1	0	0	0	0.206494	0.900627	1	1		0	0	0.107669	0	0.8	0.8	0.8		0.684401	0	0	0	0.44862	0.56	0.56
EMP1	-4.76254	-10.35	0	0	0	0	0		-3.03294	-6.54245	0	0	0	0	0		-4.56726	-7.44957	0	0	0	0	0
EMP2	-4.76254	-10.35	0	0	0	0	0		-3.03294	-6.54245	0	0	0	0	0		-4.56726	-7.44957	0	0	0	0	0
EMP3	-4.76254	-10.35	0	0	0	0	0		-3.03294	-6.54245	0	0	0	0	0		-4.56726	-7.44957	0	0	0	0	0
EMP4	-0.0196512	-0.434039	0	0	0	0	0		-0.0200066	-0.0549901	0	0	0	0	0		-0.0196706	-0.040883	0	0	0	0	0
EMP5	4.76254	10.35	0	0	0	0	0		3.03294	6.54245	0	0	0	0	0		4.56726	7.44957	0	0	0	0	0
EMP6	4.68857	9.6837	6.26431	6.43822	6.6754	6.78948	6.89769		2.95764	6.33547	6.40283	5.00934	5.63357	5.6359	5.63386		4.49322	7.29569	6.34804	3.55581	3.71881	3.84866	3.91146
EMP7	0	0	0	0.103738	0.560696	0.859264	1.0616		0	0	0.040312	0	1.00817	1.03137	1.03681		0	0	0	0	0.277672	0.547544	0.658444
EMP8	4.68857	9.6837	6.26431	6.33449	6.1147	5.93021	5.83609		2.95764	6.33547	6.36251	5.00934	4.6254	4.60453	4.59705		4.49322	7.29569	6.34804	3.55581	3.44114	3.30112	3.25302
EMP9	4.64117	9.481	6.14048	6.22727	6.05449	5.89333	5.81517		2.90938	6.20282	6.24834	4.91	4.62424	4.60451	4.59705		4.44577	7.19707	6.2254	3.48735	3.40366	3.28718	3.24811
EMP10	9.29252	19.0055	12.3076	12.4776	12.1219	11.7946	11.6348		5.82911	12.4341	12.5212	9.84133	9.24874	9.20903	9.1941		8.90172	14.4153	12.4771	6.9894	6.81536	6.57735	6.49727
EMP11	9.29252	19.0055	12.3076	12.3526	11.8277	11.4577	11.2226		5.82911	12.4341	12.4238	9.84133	8.81133	8.77871	8.76955		8.90172	14.4153	12.4771	6.98748	6.66492	6.34606	6.21916
EMP12	0	0	0	0.124968	0.294206	0.336862	0.412259		0	0	0.0973698	0	0.437404	0.430311	0.42455		0	0	0	0.00192084	0.150436	0.231293	0.278101
EMP13	9.29252	18.6402	12.0765	12.0991	11.717	11.4208	11.3041		5.82911	12.195	12.1535	9.66032	8.9691	8.95049	8.9456		8.90172	14.4153	12.1568	6.80862	6.58924	6.35329	6.29623
EMP14	9.29252	18.6402	12.0765	12.0991	11.717	11.4208	11.3041		5.82911	12.195	12.1535	9.66032	8.9691	8.95049	8.9456		8.90172	14.4153	12.1568	6.80862	6.58924	6.35329	6.29623
EMP15	4.42424	8.18801	5.32226	5.26812	5.35382	5.36996	5.44566		2.68852	5.3567	5.28143	4.25676	4.40051	4.41409	4.41956		4.22862	6.74576	5.28803	2.96097	2.98779	3.0133	3.05955
EMP16	0	0	0	0	0	0	0		0	0	0	0	0	0	0		0	0	0	0	0	0	0
EMP17	8.21292	16.5118	10.1503	9.29348	8.89258	8.70698	8.56889		4.84642	10.8023	9.35915	7.98831	6.78409	6.72508	6.70557		6.77278	10.9406	9.80141	5.41613	5.01332	4.85341	4.75774
EMP18	8.22431	0.408079	0.115471	0.35593	0.27457	0.032806	0		1.67739	0	0.330111	0.0645949	0	0	0		2.42015	2.47517	0.269352	0.151139	0.166607	0.0400009	0
EMP19	3.1357	5.2825	3.29409	3.39223	2.91916	2.55038	2.42556		2.72667	3.45682	3.44685	2.62814	1.8932	1.83717	1.81496		7.3319	11.6922	3.45851	1.93525	1.67721	1.39196	1.34465
EMP20	0	14.5922	9.96071	9.30315	9.77664	10.2715	10.3952		2.01121	10.2147	9.27347	7.95168	8.34793	8.37712	8.38926		0	2.04129	9.47339	5.28401	5.43076	5.77108	5.82378
PROPAN1	0	0	0	0	0	0	0		0	0	0	0	0	0	0		0	0	0	0	0	0	0
PROPAN2	0	0	0	0	0	0	0		0	0	0	0	0	0	0		0	0	0	0	0	0	0
PROPAN3	0	0	0	0	0	0	0		0	0	0	0	0	0	0		0	0	0	0	0	0	0
PROPAN4	0	0	0	0	0	0	0		0	0	0	0	0	0	0		0	0	0	0	0	0	0
BUTAN1	1.04735	0.25661	0.602295	0.383199	0.0580579	0.019152	-0.0715066		0.541509	1.03098	0.474292	0.369828	-0.0887619	-0.134868	-0.148954		-0.133007	-1.36578	0.734948	0.330317	0.0470828	0.00187705	-0.0585565
BUTAN2	1.53513	0.219507	0.579631	0.363574	0.0470363	0.0124003	0.00319283		0.921673	1.0067	0.453394	0.351644	0.039303	0.0102607	0.00263655		1.40353	0.877706	0.712499	0.317786	0.0402219	0.0105858	0.00272468
BUTAN3	0.904701	6.73291	1.19643	0.347137	0.0906595	0.0320418	0.0106645		0.813928	2.35942	0.386796	0.835734	0.0757541	0.0265133	0.00880645		1.42801	2.3854	0.838198	0.405903	0.0775252	0.0273533	0.0091008
BUTAN4	0.904701	6.73291	1.19643	0.347137	0.0906595	0.0320418	0.0106645		0.813928	2.35942	0.386796	0.835734	0.0757541	0.0265133	0.00880645		1.42801	2.3854	0.838198	0.405903	0.0775252	0.0273533	0.0091008
BUTAN5	3.29593	4.40739	4.31067	4.09446	4.26684	4.26352	4.31761		1.99114	3.61565	4.04977	3.46799	3.46067	3.48926	3.49865		3.72912	6.26059	4.01526	2.27171	2.37894	2.39339	2.42612
BUTAN6	3.23161	4.13233	3.4407	3.94897	4.18514	4.21346	4.28922		1.6549	3.10572	3.89484	2.8332	3.4591	3.48923	3.49865		3.06386	5.44386	3.61849	2.07633	2.32808	2.37448	2.41945
BUTAN7	3.23161	4.13233	3.4407	3.94897	4.18514	4.21346	4.28922		1.6549	3.10572	3.89484	2.8332	3.4591	3.48923	3.49865		3.06386	5.44386	3.61849	2.07633	2.32808	2.37448	2.41945
BUTAN8	3.23161	4.13233	3.4407	3.94897	4.18514	4.21346	4.28922		1.6549	3.10572	3.89484	2.8332	3.4591	3.48923	3.49865		3.06386	5.44386	3.61849	2.07633	2.32808	2.37448	2.41945
BUTAN9	0.59669	0.614642	2.79643	3.39909	3.62025	3.84361	4.08978		1.10016	2.40416	3.40018	2.34986	3.32377	3.42816	3.47212		2.61882	4.88885	3.11579	1.78548	1.9992	2.14282	2.28845
BUTAN10	0.59669	0.614642	2.79643	3.39909	3.62025	3.84361	4.08978		1.10016	2.40416	3.40018	2.34986	3.32377	3.42816	3.47212		2.61882	4.88885	3.11579	1.78548	1.9992	2.14282	2.28845
BUTAN11	2.63492	3.51769	0.64427	0.549882	0.564882	0.369852	0.199437		0.554736	0.701563	0.494655	0.48334	0.135331	0.0610771	0.026528		0.44504	0.555004	0.502701	0.29085	0.32888	0.231662	0.131002
BUTAN12	2.63492	3.51769	0.64427	0.549882	0.564882	0.369852	0.199437		0.554736	0.701563	0.494655	0.48334	0.135331	0.0610771	0.026528		0.44504	0.555004	0.502701	0.29085	0.32888	0.231662	0.131002
BUTAN13	0.0643225	0.275056	0.869965	0.145483	0.0817066	0.050053	0.0283941		0.336242	0.509929	0.154927	0.634787	0.00157148	2.16862e-05	3.01575e-07		0.665253	0.816726	0.396774	0.195385	0.050862	0.0189122	0.00666629
BUTAN14	0.0815223	0.348606	0.529923	1.11695	1.34784	1.38034	1.40098		0.0829969	0.228125	1.07509	0.486311	1.16305	1.16934	1.16847		0.0816027	0.169602	0.794402	0.48326	0.734922	0.794583	0.816901
BUTAN15	0.0645454	0.276009	0.485577	1.07855	1.32627	1.36713	1.39348		0.065713	0.180618	1.0342	0.450733	1.16264	1.16933	1.16847		0.0646091	0.134283	0.750478	0.45874	0.721498	0.789591	0.815141
BUTAN16	0	0	0.316974	0.932562	1.24428	1.3169	1.36499		0	0	0.878736	0.315467	1.16106	1.16931	1.16847		0	0	0.583483	0.365518	0.670459	0.770613	0.808452
BUTAN17	0	0	0.701945	0	0	0	0		0.270756	0.282428	0	0.499988	0	0	0		0.600867	0.682908	0.230356	0.102485	0	0	0
BUTAN18	0	0	0	0	0	0	0		0	0	0	0	0	0	0		0	0	0	0	0	0	0
TCA1	0.643481	0.628722	0.384059	0.467518	0.624118	0.722153	0.829298		0.538685	0.41143	0.444427	0.308122	0.768514	0.793227	0.801883		1.69239	2.56742	0.407361	0.228732	0.337396	0.436912	0.499898
TCA2	0.0153267	0.06554	-0.0125789	-0.0201066	-0.0341058	-0.0227766	-0.00913132		0.0156039	0.0428887	-0.0125395	-0.0031198	-0.0095192	0.00692526	0.0147236		0.0153418	0.0318861	-0.014809	-0.00706491	-0.0196905	-0.0196271	-0.0133217
TCA3	0.0153267	0.06554	-0.0125789	-0.15508	-0.47146	-0.630519	-0.694997		0.0156039	0.0428887	-0.102836	-0.0031198	-0.646164	-0.641121	-0.635568		0.0153418	0.0318861	-0.0417716	-0.0234465	-0.240826	-0.40205	-0.435802
TCA4	0.0422555	0.180693	0.110378	0.0955723	0.0536757	0.0328814	0.018653		0.0430198	0.118244	0.101776	0.0885536	0.00103235	1.42464e-05	1.98115e-07		0.0422972	0.0879098	0.109326	0.0610289	0.0334129	0.012424	0.00437929
TCA5	0.0643225	0.275056	0.16802	0.145483	0.0817066	0.050053	0.0283941		0.065486	0.227501	0.154927	0.134799	0.00157148	2.16862e-05	3.01575e-07		0.064386	0.133819	0.166418	0.0929	0.050862	0.0189122	0.00666629
TCA6	0	0	0	0	0	0	0		0	0	0	0	0	0	0		0	0	0	0	0	0	0
TCA7	0	0	0	0	0	0	0		0	0	0	0	0	0	0		0	0	0	0	0	0	0
TCA8	-0.0422555	-0.180693	-0.110378	-0.0955723	-0.0536757	-0.0328814	-0.018653		-0.0430198	-0.118244	-0.101776	-0.0885536	-0.00103235	-1.42464e-05	-1.98115e-07		-0.0422972	-0.0879098	-0.109326	-0.0610289	-0.0334129	-0.012424	-0.00437929
PPP1	1.90502	4.6	3.22876	3.90107	4.09772	2.6945	2.3475		1.21318	3.00953	3.27034	3.09861	3.05396	2.07205	1.83882		1.8269	3.4268	3.26971	2.19759	2.30975	1.49529	1.30427
PPP2	1.84788	4.46203	3.13192	3.78406	3.97481	2.61368	2.27709		1.17679	2.91926	3.17224	3.00567	2.96236	2.0099	1.78366		1.77211	3.32402	3.17164	2.13167	2.24048	1.45044	1.26515
PPP3	-1.67139	-4.03586	-2.83279	-3.42265	-3.59518	-2.36405	-2.0596		-1.06439	-2.64044	-2.86927	-2.7186	-2.67943	-1.81794	-1.61331		-1.60285	-3.00655	-2.86872	-1.92808	-2.02649	-1.31191	-1.14432
PPP4	0.0571394	0.137973	0.0968441	0.117009	0.122908	0.0808193	0.0704113		0.0363883	0.0902684	0.0980911	0.0929404	0.091601	0.0621495	0.0551573		0.0547965	0.102784	0.0980722	0.0659148	0.0692792	0.04485	0.0391206
PPP5	0.0571394	0.137973	0.0968441	0.117009	0.122908	0.0808193	0.0704113		0.0363883	0.0902684	0.0980911	0.0929404	0.091601	0.0621495	0.0551573		0.0547965	0.102784	0.0980722	0.0659148	0.0692792	0.04485	0.0391206
PPP6	3.26488	7.88363	5.53356	6.68578	4.88356	2.50609	2.18335		2.07918	5.15783	5.60481	5.31051	2.84041	1.92716	1.71024		3.13101	3.18719	5.60373	3.7663	3.12173	1.39073	1.21307
PPP7	0	0	0	0	0	0	0		0	0	0	0	0	0	0		0	0	0	0	0	0	0
PPP8	0	0	0	0	0	0	0		0	0	0	0	0	0	0		0	0	0	0	0	0	0
PPP9	1.65063	3.98574	2.79761	3.38014	1.41129	0.222859	0.194159		1.05118	2.60765	2.83363	2.68484	0.25259	0.171377	0.152087		1.58295	0.283427	2.83309	1.90413	1.16452	0.123674	0.107875
PPP10	0	0	0	0	0	0	0		0	0	0	0	0	0	0		0	0	0	0	0	0	0
PI1	0	0	0	0	0	0	0		0	0	0	0	0	0	0		0	0	0	0	0	0	0
PI1_2	0	0	0	0	0	0	0		0	0	0	0	0	0	0		0	0	0	0	0	0	0
PI2	0	0	0	0	0	0	0		0	0	0	0	0	0	0		0	0	0	0	0	0	0
PI3	0	0	0	0	0	0	0		0	0	0	0	0	0	0		0	0	0	0	0	0	0
PI4	0	0	0	0	0	0	0		0	0	0	0	0	0	0		0	0	0	0	0	0	0
PI5	0	0	0	0	0	0	0		0	0	0	0	0	0	0		0	0	0	0	0	0	0
FM1	0	0	0	0	0	0	0		0	0	0	0	0	0	0		0	0	0	0	0	0	0
FM2	0	0	0	0	0	0	0		0	0	0	0	0	0	0		0	0	0	0	0	0	0
FM3	0	0	0	0	0	0	0		0	0	0	0	0	0	0		0	0	0	0	0	0	0
FM4	0	0	0	0	0	0	0		0	0	0	0	0	0	0		0	0	0	0	0	0	0
FM5	0	0	0	0	0	0	0		0	0	0	0	0	0	0		0	0	0	0	0	0	0
GAL1	0	0	0	0	0	0	0		0	0	0	0	0	0	0		0	0	0	0	0	0	0
GAL2	0	0	0	0	0	0	0		0	0	0	0	0	0	0		0	0	0	0	0	0	0
GAL3	0	0	0	0	0	0	0		0	0	0	0	0	0	0		0	0	0	0	0	0	0
GAL4	0	0	0	0	0	0	0		0	0	0	0	0	0	0		0	0	0	0	0	0	0
GAL5	0	0	0	0	0	0	0		0	0	0	0	0	0	0		0	0	0	0	0	0	0
GAL6	0	0	0	0	0	0	0		0	0	0	0	0	0	0		0	0	0	0	0	0	0
GAL7	-0.0130997	-0.0560171	-0.0342185	-0.0296286	-0.0166401	-0.0101936	-0.00578265		-0.0133367	-0.0366571	-0.0315519	-0.0274527	-0.000320042	-4.41655e-06	-6.14176e-08		-0.0131126	-0.0272531	-0.0338923	-0.0189197	-0.0103584	-0.00385161	-0.00135763
GAL8	0.0196512	0.0840325	0.0513318	0.0444465	0.0249622	0.0152917	0.00867468		0.0200066	0.0549901	0.0473317	0.0411824	0.000480102	6.62536e-06	9.21338e-08		0.0196706	0.040883	0.0508425	0.0283819	0.0155389	0.00577788	0.00203662
GAL9	-0.0196512	-0.0840325	-0.0513318	-0.0444465	-0.0249622	-0.0152917	-0.00867468		-0.0200066	-0.0549901	-0.0473317	-0.0411824	-0.000480102	-6.62536e-06	-9.21338e-08		-0.0196706	-0.040883	-0.0508425	-0.0283819	-0.0155389	-0.00577788	-0.00203662
SUCR1	0	0	0	0	0	0	0		0	0	0	0	0	0	0		0	0	0	0	0	0	0
SUCR2	0	0	0	0	0	0	0		0	0	0	0	0	0	0		0	0	0	0	0	0	0
SUCR3	0	0	0	0	0	0	0		0	0	0	0	0	0	0		0	0	0	0	0	0	0
SUCR4	0	0	0	0	0	0	0		0	0	0	0	0	0	0		0	0	0	0	0	0	0
SUCR5	0	0	0	0	0	0	0		0	0	0	0	0	0	0		0	0	0	0	0	0	0
SUCR6	0	0	0	0	0	0	0		0	0	0	0	0	0	0		0	0	0	0	0	0	0
SUCR7	0	0	0	0	0	0	0		0	0	0	0	0	0	0		0	0	0	0	0	0	0
SUCR8	0	0	0	0	0	0	0		0	0	0	0	0	0	0		0	0	0	0	0	0	0
SUCR9	0	0	0.412675	0.412675	0.412675	0.412675	0.412675		0	0	0.412675	0.33014	0.33014	0.33014	0.33014		0	0	0.412675	0.231098	0.231098	0.231098	0.231098
AMSU1	0	0	0	0	0	0	0.00030954		0	0	0	0	6.61956e-05	0.00258141	0.00372113		0	0	0	0	0	0	0
AMSU2	0.0165828	0.0709116	0.0433169	0.0375066	0.0210646	0.012904	0.00701068		0.0168828	0.0464039	0.0399413	0.0347522	0.000338943	-0.00257582	-0.00372105		0.0165992	0.0344995	0.042904	0.0239503	0.0131126	0.00487572	0.00171862
AMSU3	0	0	0	0	0	0	0		0	0	0	0	0	0	0		0	0	0	0	0	0	0
AMSU4	0.0165828	0.0709116	0.0433169	0.0375066	0.0210646	0.012904	0.00732022		0.0168828	0.0464039	0.0399413	0.0347522	0.000405139	5.59088e-06	7.77481e-08		0.0165992	0.0344995	0.042904	0.0239503	0.0131126	0.00487572	0.00171862
AMSU5	0.0165828	0.0709116	0.0433169	0.0375066	0.0210646	0.012904	0.00732022		0.0168828	0.0464039	0.0399413	0.0347522	0.000405139	5.59088e-06	7.77481e-08		0.0165992	0.0344995	0.042904	0.0239503	0.0131126	0.00487572	0.00171862
AMSU6	0.0165828	0.0709116	0.0433169	0.0375066	0.0210646	0.012904	0.00732022		0.0168828	0.0464039	0.0399413	0.0347522	0.000405139	5.59088e-06	7.77481e-08		0.0165992	0.0344995	0.042904	0.0239503	0.0131126	0.00487572	0.00171862
AMSU7	0.00791118	0.0338298	0.0206652	0.0178933	0.0100493	0.00615613	0.00349226		0.00805428	0.0221379	0.0190548	0.0165792	0.00019328	2.66724e-06	3.70913e-08		0.00791899	0.0164587	0.0204682	0.011426	0.00625564	0.00232606	0.000819902
AMSU8	0.00791118	0.0338298	0.0206652	0.0178933	0.0100493	0.00615613	0.00349226		0.00805428	0.0221379	0.0190548	0.0165792	0.00019328	2.66724e-06	3.70913e-08		0.00791899	0.0164587	0.0204682	0.011426	0.00625564	0.00232606	0.000819902
NUSU1	0	0	0	0	0	0	0		0	0	0	0	0	0	0		0	0	0	0	0	0	0
NUSU2	0	0	0	0	0	0	0		0	0	0	0	0	0	0		0	0	0	0	0	0	0
NUSU3	0	0	0	0	0	0	0		0	0	0	0	0	0	0		0	0	0	0	0	0	0
NUSU4	0	0	0	0	0	0	0		0	0	0	0	0	0	0		0	0	0	0	0	0	0
NUSU5	0	0	0	0	0	0	0		0	0	0	0	0	0	0		0	0	0	0	0	0	0
NUSU6	0	0	0	0	0	0	0		0	0	0	0	0	0	0		0	0	0	0	0	0	0
NUSU7	0	0	0	0	0	0	0		0	0	0	0	0	0	0		0	0	0	0	0	0	0
PYR1	0	0	0	0	0.135627	0.220721	0.264776		0	0	0	0	0.247672	0.252106	0.252905		0	0	0	0	0.0656313	0.140481	0.163507
PYR2	0	0	0	0.134974	0.437354	0.607742	0.685865		0	0	0.0902964	0	0.597559	0.563551	0.545424		0	0	0.0269626	0.0163816	0.221136	0.382423	0.42248
PYR3	0	0	0	0	0	0	0		0	0	0	0	0.0390864	0.0844949	0.104868		0	0	0	0	0	0	0
PYR4	0.114844	0.491095	0.299989	0.25975	0.145882	0.0893662	0.0506958		0.116921	0.321368	0.276611	0.240674	0.00280577	3.87193e-05	5.3844e-07		0.114957	0.238925	0.297129	0.165867	0.0908108	0.0337665	0.0119022
PYR5	0.0167043	0.0714311	0.0436342	0.0377814	0.0212189	0.0129986	0.00737384		0.0170065	0.0467438	0.0402339	0.0350067	0.000408107	5.63183e-06	7.83176e-08		0.0167208	0.0347523	0.0432182	0.0241258	0.0132087	0.00491143	0.00173121
PYR6	0.496453	0	0	0	0	0	0.0785296		0.388997	0	0	0	0.128277	0.145131	0.15159		1.54522	2.26154	0	0	0	0.0112599	0.0621804
METHANE1	0	0	0	0	0	0	0		0	0	0	0	0	0	0		0	0	0	0	0	0	0
NITROGEN1	0	0	0	0	0	0	0		0	0	0	0	0	0	0		0	0	0	0	0	0	0
NITROGEN2	0	0	0	0	0	0	0		0	0	0	0	0	0	0		0	0	0	0	0	0	0
NITROGEN3	0.0611666	0.261561	0.191903	0.416707	1.08118	1.46884	1.75527		0.062273	0.171163	0.321376	0.145809	1.67345	1.69354	1.69466		0.0612269	0.127253	0.196818	0.111026	0.550343	0.934923	1.09593
NITROGEN4	0	0	0	0.0454391	0.0400859	0.021407	0.0183589		0	0	0.0405497	0	0.0390377	0.0324493	0.0289643		0	0	0.00753853	0.00463698	0.0255638	0.0223458	0.0227202
NITROGEN5	0.0060743	0.0259749	0.015867	0.0137387	0.124616	0.224902	0.332354		0.00618417	0.0169978	0.0146305	0.0127297	0.330048	0.347923	0.354436		0.00608029	0.0126372	0.0157157	0.00877301	0.0514399	0.14399	0.205181
NITROGEN6	0.867673	1.95277	1.25338	1.36236	1.32734	1.28368	1.25653		0.766932	1.27787	1.36096	0.994207	1.02448	1.01246	1.00669		1.91681	3.03384	1.35469	0.757869	0.747042	0.728681	0.716361
NITROGEN7	0	0	0	0	0	0	0		0	0	0	0	0	0	0		0	0	0	0	0	0	0
NITROGEN8	0	0	0	0	0.1169	0.220175	0.329673		0	0	0	0	0.3299	0.34792	0.354436		0	0	0	0	0.0466367	0.142204	0.204551
NITROGEN9	0	0	0	0	0.0257967	0.0237246	0.0134585		0	0	0	0	0.000744866	1.02791e-05	1.42943e-07		0	0	0	0	0.011144	0.00896423	0.00315976
SULFUR1	0.0495544	0.211905	0.129443	0.112081	0.0887438	0.0622857	0.0353335		0.0504507	0.138668	0.119356	0.10385	0.00195554	2.69862e-05	3.75277e-07		0.0496033	0.166524	0.12821	0.0715706	0.0503283	0.0235343	0.00829549
SULFUR2	0.0495544	0.211905	0.129443	0.112081	0.0887438	0.0622857	0.0353335		0.0504507	0.138668	0.119356	0.10385	0.00195554	2.69862e-05	3.75277e-07		0.0496033	0.166524	0.12821	0.0715706	0.0503283	0.0235343	0.00829549
SULFUR3	0.0495544	0.211905	0.129443	0.112081	0.0887438	0.0622857	0.0353335		0.0504507	0.138668	0.119356	0.10385	0.00195554	2.69862e-05	3.75277e-07		0.0496033	0.166524	0.12821	0.0715706	0.0503283	0.0235343	0.00829549
SULFUR4	0.0495544	0.211905	0.129443	0.112081	0.0887438	0.0622857	0.0353335		0.0504507	0.138668	0.119356	0.10385	0.00195554	2.69862e-05	3.75277e-07		0.0496033	0.166524	0.12821	0.0715706	0.0503283	0.0235343	0.00829549
SULFUR5	0.0495544	0.211905	0.129443	0.112081	0.0887438	0.0622857	0.0353335		0.0504507	0.138668	0.119356	0.10385	0.00195554	2.69862e-05	3.75277e-07		0.0496033	0.166524	0.12821	0.0715706	0.0503283	0.0235343	0.00829549
SULFUR6	0	0	0	0	0	0	0		0	0	0	0	0	0	0		0	0	0	0	0	0	0
SULFUR7	0	0	0	0	0	0	0		0	0	0	0	0	0	0		0	0	0	0	0	0	0
SULFUR8	0	0	0	0	0	0	0		0	0.0475066	0	0	0	0	0		0	0	0	0	0	0	0
SULFUR9	0	0	0	0	0.0257967	0.0237246	0.0134585		0	0	0	0	0.000744866	1.02791e-05	1.42943e-07		0	0	0	0	0.011144	0.00896423	0.00315976
GLU1	-0.628154	-0.563182	-0.396638	-0.487624	-0.658224	-0.744929	-0.838429		-0.523081	-0.368541	-0.456966	-0.311242	-0.778033	-0.786301	-0.787159		-1.67705	-2.53554	-0.42217	-0.235797	-0.357087	-0.456539	-0.51322
GLU2	0	0	0	0	0	0	0		0	0	0	0	0	0	0		0	0	0	0	0	0	0
GLU3	0.0014816	0.00633561	0.00387015	0.00335103	0.00188202	0.00115291	0.000654026		0.0015084	0.00414596	0.00356856	0.00310494	3.61972e-05	4.99517e-07	6.94614e-09		0.00148306	0.00308237	0.00383326	0.00213985	0.00117155	0.000435622	0.00015355
GLU4	0	0	0	0	0	0	0		0	0	0	0	0	0	0		0	0	0	0	0	0	0
ASPALA1	0.00517873	0.0221453	0.0456546	0.11139	0.341725	0.444971	0.496246		0.0052724	0.0144917	0.0754531	0.0284766	0.460191	0.457202	0.45367		0.00518384	0.010774	0.0390678	0.0207631	0.173198	0.281564	0.309385
ASPALA2	0.00517873	0.0221453	0.0456546	0.11139	0.341725	0.444971	0.496246		0.0052724	0.0144917	0.0754531	0.0284766	0.460191	0.457202	0.45367		0.00518384	0.010774	0.0390678	0.0207631	0.173198	0.281564	0.309385
ASPALA3	0.00220601	0.00943336	0.00576244	0.0049895	0.00280222	0.00171662	0.000973808		0.00224592	0.00617311	0.00531339	0.00462308	5.38956e-05	7.43753e-07	1.03425e-08		0.00220819	0.00458947	0.00570751	0.00318611	0.00174437	0.000648616	0.000228628
ASPALA4	0	0	0	0	0	0	0		0	0	0	0	0	0	0		0	0	0	0	0	0	0
ASPALA5	0	0	0	0	0	0	0		0	0	0	0	0	0	0		0	0	0	0	0	0	0
ASPALA6	0	0	0	0	0	0	0		0	0	0	0	0	0	0		0	0	0	0	0	0	0
ASPALA7	0.00822346	0.0351652	0.0214809	0.0185996	0.010446	0.00639914	0.00363011		0.00837222	0.0230118	0.019807	0.0172337	0.000200909	2.77253e-06	3.85554e-08		0.00823158	0.0171084	0.0212762	0.011877	0.00650258	0.00241788	0.000852267
ASPALA8	0	0	0	0	0	0	0		0	0	0	0	0	0	0		0	0	0	0	0	0	0
GST1	0.573273	0.328498	0.200666	0.17375	0.0975818	0.059778	0.112441		0.467207	0.214966	0.185028	0.16099	0.130154	0.145157	0.151591		1.62212	2.42136	0.198753	0.11095	0.0607443	0.0338466	0.0701419
GST2	0.573273	0.328498	0.200666	0.17375	0.0975818	0.059778	0.112441		0.467207	0.214966	0.185028	0.16099	0.130154	0.145157	0.151591		1.62212	2.42136	0.198753	0.11095	0.0607443	0.0338466	0.0701419
GST3	0.551206	0.234135	0.143023	0.123839	0.0695509	0.0426064	0.102699		0.44474	0.153216	0.131878	0.114744	0.129615	0.14515	0.15159		1.60003	2.37545	0.14166	0.0790789	0.0432951	0.0273584	0.0678549
GST4	0.520718	0.103761	0.0633832	0.0548814	0.0566193	0.0426064	0.102699		0.413701	0.0203937	0.0584439	0.0508509	0.129615	0.14515	0.15159		1.56951	2.37545	0.062779	0.0350452	0.030331	0.0273584	0.0678549
GST5	0.520718	0.103761	0.0633832	0.0548814	0.0566193	0.0426064	0.102699		0.413701	0.0203937	0.0584439	0.0508509	0.129615	0.14515	0.15159		1.56951	2.37545	0.062779	0.0350452	0.030331	0.0273584	0.0678549
GST6	0.487776	-0.037103	-0.0226646	-0.0196245	-0.0110216	-0.00675176	0.0746994		0.380163	-0.0242799	-0.0208984	-0.0181833	0.128065	0.145128	0.15159		1.53653	2.24349	-0.0224486	-0.0125315	-0.0068609	0.00870874	0.0612812
GST7	0.433796	-0.267935	-0.16367	-0.141716	-0.0795913	-0.0487571	0.0508706		0.325206	-0.175334	-0.150916	-0.131309	0.126746	0.14511	0.15159		1.4825	2.13119	-0.16211	-0.0904948	-0.0495452	-0.00716274	0.0556867
GST8	0.411015	0	0.00790729	0.185194	0.296425	0.30729	0.371538		0.302013	0	0.161857	0.00196196	0.405825	0.403634	0.400088		1.4597	2.08379	0.099312	0.0573791	0.158564	0.210204	0.254364
GST9	0	0.365352	0.231085	0.378436	0.404954	0.373774	0.330724		0	0.239083	0.367643	0.181013	0.279636	0.258532	0.248498		0	0	0.320362	0.180776	0.226123	0.224064	0.201038
GST10	0	0.365352	0.231085	0.378436	0.404954	0.373774	0.330724		0	0.239083	0.367643	0.181013	0.279636	0.258532	0.248498		0	0	0.320362	0.180776	0.226123	0.224064	0.201038
GST11	0	0.365352	0.231085	0.378436	0.404954	0.373774	0.330724		0	0.239083	0.367643	0.181013	0.279636	0.258532	0.248498		0	0	0.320362	0.180776	0.226123	0.224064	0.201038
GST12	0	0	0	0	0	0	0		0	0	0	0	0	0	0		0	0	0	0	0	0	0
MET1	0	0	0	0	-0.0257967	-0.0237246	-0.0134585		0	0.0475066	0	0	-0.000744866	-1.02791e-05	-1.42943e-07		0	-0.0634289	0	0	-0.011144	-0.00896423	-0.00315976
MET2	0	0	0	0	0	0	0		0	0	0	0	0	0	0		0	0	0	0	0	0	0
MET3	0	0	0	0	0	0	0		0	0	0	0	0	0	0		0	0	0	0	0	0	0
MET4	0	0	0	0	0	0	0		0	0	0	0	0	0	0		0	0.0634289	0	0	0	0	0
MET5	0.0304883	0.130374	0.07964	0.0689576	0.0129315	0	0		0.0310398	0.0853157	0.0734339	0.0638934	0	0	0		0.0305184	0	0.0788808	0.0440338	0.0129642	0	0
MET6	0.0337057	0.144132	0.0880443	0.0762346	0.0428151	0.0262283	0.0148788		0.0343154	0.0943189	0.0811833	0.070636	0.000823471	1.13638e-05	1.58028e-07		0.0337389	0.0701225	0.087205	0.0486806	0.0266522	0.00991021	0.0034932
MET7	0.0337057	0.144132	0.0880443	0.0762346	0.0170185	0.00250364	0.00142027		0.0343154	0.0943189	0.0811833	0.070636	7.86049e-05	1.08474e-06	1.50846e-08		0.0337389	0.00669359	0.087205	0.0486806	0.0155083	0.000945985	0.000333446
MET8	0.0337057	0.144132	0.0880443	0.0762346	0.0170185	0.00250364	0.00142027		0.0343154	0.0943189	0.0811833	0.070636	7.86049e-05	1.08474e-06	1.50846e-08		0.0337389	0.00669359	0.087205	0.0486806	0.0155083	0.000945985	0.000333446
MET9	0.0337057	0.144132	0.0880443	0.0762346	0.0170185	0.00250364	0.00142027		0.0343154	0.0943189	0.0811833	0.070636	7.86049e-05	1.08474e-06	1.50846e-08		0.0337389	0.00669359	0.087205	0.0486806	0.0155083	0.000945985	0.000333446
MET10	0	0	0	0	0	0	0		0	0	0	0	0	0	0		0	0	0	0	0	0	0
MET11	0	0	0	0	0	0	0		0	0	0	0	0	0	0		0	0	0	0	0	0	0
MET12	0	0	0	0	0	0	0		0	0	0	0	0	0	0		0	0	0	0	0	0	0
CYS1	0.0495544	0.211905	0.129443	0.112081	0.0887438	0.0622857	0.0353335		0.0504507	0.138668	0.119356	0.10385	0.00195554	2.69862e-05	3.75277e-07		0.0496033	0.103095	0.12821	0.0715706	0.0503283	0.0235343	0.00829549
VLI0	0.0169769	0.0725966	0.0443462	0.0383978	0.0473618	0.0369353	0.0209527		0.017284	0	0.0408904	0.0355779	0.00115963	1.60028e-05	2.22539e-07		0.0169936	0.0987482	0.0439234	0.0245194	0.0245682	0.0139558	0.00491921
VLI1	0.0169769	0.0725966	0.0443462	0.0383978	0.0215651	0.0132107	0.00749416		0.017284	0.0475066	0.0408904	0.0355779	0.000414766	5.72373e-06	7.95955e-08		0.0169936	0.0353193	0.0439234	0.0245194	0.0134242	0.00499157	0.00175946
VLI2	0.0169769	0.0725966	0.0443462	0.0383978	0.0215651	0.0132107	0.00749416		0.017284	0.0475066	0.0408904	0.0355779	0.000414766	5.72373e-06	7.95955e-08		0.0169936	0.0353193	0.0439234	0.0245194	0.0134242	0.00499157	0.00175946
VLI3	0.0169769	0.0725966	0.0443462	0.0383978	0.0215651	0.0132107	0.00749416		0.017284	0.0475066	0.0408904	0.0355779	0.000414766	5.72373e-06	7.95955e-08		0.0169936	0.0353193	0.0439234	0.0245194	0.0134242	0.00499157	0.00175946
VLI4	0.0169769	0.0725966	0.0443462	0.0383978	0.0215651	0.0132107	0.00749416		0.017284	0.0475066	0.0408904	0.0355779	0.000414766	5.72373e-06	7.95955e-08		0.0169936	0.0353193	0.0439234	0.0245194	0.0134242	0.00499157	0.00175946
VLI5	0.0169769	0.0725966	0.0443462	0.0383978	0.0215651	0.0132107	0.00749416		0.017284	0.0475066	0.0408904	0.0355779	0.000414766	5.72373e-06	7.95955e-08		0.0169936	0.0353193	0.0439234	0.0245194	0.0134242	0.00499157	0.00175946
VLI6	0.0645454	0.276009	0.168602	0.145987	0.0819898	0.0502264	0.0284925		0.065713	0.180618	0.155464	0.135266	0.00157692	2.17614e-05	3.02619e-07		0.0646091	0.134283	0.166995	0.0932219	0.0510383	0.0189778	0.00668938
VLI7	0.0645454	0.276009	0.168602	0.145987	0.0819898	0.0502264	0.0284925		0.065713	0.180618	0.155464	0.135266	0.00157692	2.17614e-05	3.02619e-07		0.0646091	0.134283	0.166995	0.0932219	0.0510383	0.0189778	0.00668938
VLI8	0.0645454	0.276009	0.168602	0.145987	0.0819898	0.0502264	0.0284925		0.065713	0.180618	0.155464	0.135266	0.00157692	2.17614e-05	3.02619e-07		0.0646091	0.134283	0.166995	0.0932219	0.0510383	0.0189778	0.00668938
VLI9	0.0456351	0.195145	0.119206	0.103216	0.0579686	0.0355112	0.0201449		0.0464606	0.127701	0.109916	0.0956361	0.00111492	1.53858e-05	2.13958e-07		0.0456801	0.0949409	0.118069	0.06591	0.0360852	0.0134177	0.00472955
VLI10	0.0167043	0.0714311	0.0436342	0.0377814	0.0212189	0.0129986	0.00737384		0.0170065	0.0467438	0.0402339	0.0350067	0.000408107	5.63183e-06	7.83176e-08		0.0167208	0.0347523	0.0432182	0.0241258	0.0132087	0.00491143	0.00173121
VLI11	0.0167043	0.0714311	0.0436342	0.0377814	0.0212189	0.0129986	0.00737384		0.0170065	0.0467438	0.0402339	0.0350067	0.000408107	5.63183e-06	7.83176e-08		0.0167208	0.0347523	0.0432182	0.0241258	0.0132087	0.00491143	0.00173121
VLI12	0.0167043	0.0714311	0.0436342	0.0377814	0.0212189	0.0129986	0.00737384		0.0170065	0.0467438	0.0402339	0.0350067	0.000408107	5.63183e-06	7.83176e-08		0.0167208	0.0347523	0.0432182	0.0241258	0.0132087	0.00491143	0.00173121
VLI13	0.0167043	0.0714311	0.0436342	0.0377814	0.0212189	0.0129986	0.00737384		0.0170065	0.0467438	0.0402339	0.0350067	0.000408107	5.63183e-06	7.83176e-08		0.0167208	0.0347523	0.0432182	0.0241258	0.0132087	0.00491143	0.00173121
VLI14	0.0167043	0.0714311	0.0436342	0.0377814	0.0212189	0.0129986	0.00737384		0.0170065	0.0467438	0.0402339	0.0350067	0.000408107	5.63183e-06	7.83176e-08		0.0167208	0.0347523	0.0432182	0.0241258	0.0132087	0.00491143	0.00173121
LYS1	0.022067	0.0943632	0.0576424	0.0499106	0.028031	0.0171716	0.00974113		0.0224662	0.0617504	0.0531505	0.0462453	0.000539125	7.43987e-06	1.03461e-07		0.0220888	0.0459091	0.0570929	0.0318711	0.0174492	0.00648819	0.00228699
LYS2	0.022067	0.0943632	0.0576424	0.0499106	0.028031	0.0171716	0.00974113		0.0224662	0.0617504	0.0531505	0.0462453	0.000539125	7.43987e-06	1.03461e-07		0.0220888	0.0459091	0.0570929	0.0318711	0.0174492	0.00648819	0.00228699
LYS3	0.022067	0.0943632	0.0576424	0.0499106	0.028031	0.0171716	0.00974113		0.0224662	0.0617504	0.0531505	0.0462453	0.000539125	7.43987e-06	1.03461e-07		0.0220888	0.0459091	0.0570929	0.0318711	0.0174492	0.00648819	0.00228699
LYS4	0.022067	0.0943632	0.0576424	0.0499106	0.028031	0.0171716	0.00974113		0.0224662	0.0617504	0.0531505	0.0462453	0.000539125	7.43987e-06	1.03461e-07		0.0220888	0.0459091	0.0570929	0.0318711	0.0174492	0.00648819	0.00228699
LYS5	0.022067	0.0943632	0.0576424	0.0499106	0.028031	0.0171716	0.00974113		0.0224662	0.0617504	0.0531505	0.0462453	0.000539125	7.43987e-06	1.03461e-07		0.0220888	0.0459091	0.0570929	0.0318711	0.0174492	0.00648819	0.00228699
LYS6	0.022067	0.0943632	0.0576424	0.0499106	0.028031	0.0171716	0.00974113		0.0224662	0.0617504	0.0531505	0.0462453	0.000539125	7.43987e-06	1.03461e-07		0.0220888	0.0459091	0.0570929	0.0318711	0.0174492	0.00648819	0.00228699
LYS7	0.0138436	0.059198	0.0361615	0.031311	0.017585	0.0107725	0.00611102		0.014094	0.0387386	0.0333435	0.0290116	0.000338215	4.66734e-06	6.49051e-08		0.0138572	0.0288007	0.0358168	0.0199941	0.0109466	0.00407032	0.00143473
LYS8	0	0	0	0	0	0	0		0	0	0	0	0	0	0		0	0	0	0	0	0	0
PRO1	0	0	0.0600097	0.0519604	0	0	0.0101412		0	0	0.0553333	0.0481445	0	7.74541e-06	1.07709e-07		0	0	0.0594377	0.03318	0.0181658	0.00675465	0
PRO2	0	0	0.0600097	0.0519604	0	0	0.0101412		0	0	0.0553333	0.0481445	0	7.74541e-06	1.07709e-07		0	0	0.0594377	0.03318	0.0181658	0.00675465	0
PRO3	0.0177946	0.0760932	0.0464821	0.0402473	0.0226038	0.0138469	0.00785512		0.0181165	0.0497947	0.0428599	0.0372916	0.000434743	5.99941e-06	8.34292e-08		0.0178121	0.0370205	0.046039	0.0257004	0.0140708	0.00523199	0.0018442
PRO4	0.0177946	0.0760932	0.0464821	0.0402473	0.0226038	0.0138469	0.00785512		0.0181165	0.0497947	0.0428599	0.0372916	0.000434743	5.99941e-06	8.34292e-08		0.0178121	0.0370205	0.046039	0.0257004	0.0140708	0.00523199	0.0018442
PRO5	0.0177946	0.0760932	-0.0135276	-0.0117131	0.0226038	0.0138469	-0.00228606		0.0181165	0.0497947	-0.0124734	-0.0108529	0.000434743	-1.746e-06	-2.42803e-08		0.0178121	0.0370205	-0.0133987	-0.00747955	-0.004095	-0.00152266	0.0018442
ARG1	0	0	0.0321269	0.0996768	0.335147	0.440941	0.49396		0	0	0.0629797	0.0176237	0.460064	0.4572	0.45367		0	0	0.0256691	0.0132835	0.169103	0.280042	0.308849
ARG2	0.00517873	0.0221453	0.0456546	0.11139	0.341725	0.444971	0.496246		0.0052724	0.0144917	0.0754531	0.0284766	0.460191	0.457202	0.45367		0.00518384	0.010774	0.0390678	0.0207631	0.173198	0.281564	0.309385
HIS1	0.00568492	0.0243099	0.0148499	0.012858	0.00722135	0.00442375	0.00250951		0.00578775	0.0159082	0.0136927	0.0119137	0.000138889	1.91666e-06	2.66535e-08		0.00569053	0.0118271	0.0147083	0.00821064	0.00449526	0.00167149	0.000589176
HIS2	0.00568492	0.0243099	0.0148499	0.012858	0.00722135	0.00442375	0.00250951		0.00578775	0.0159082	0.0136927	0.0119137	0.000138889	1.91666e-06	2.66535e-08		0.00569053	0.0118271	0.0147083	0.00821064	0.00449526	0.00167149	0.000589176
HIS3	0.00568492	0.0243099	0.0148499	0.012858	0.00722135	0.00442375	0.00250951		0.00578775	0.0159082	0.0136927	0.0119137	0.000138889	1.91666e-06	2.66535e-08		0.00569053	0.0118271	0.0147083	0.00821064	0.00449526	0.00167149	0.000589176
HIS4	0.00568492	0.0243099	0.0148499	0.012858	0.00722135	0.00442375	0.00250951		0.00578775	0.0159082	0.0136927	0.0119137	0.000138889	1.91666e-06	2.66535e-08		0.00569053	0.0118271	0.0147083	0.00821064	0.00449526	0.00167149	0.000589176
HIS5	0.00568492	0.0243099	0.0148499	0.012858	0.00722135	0.00442375	0.00250951		0.00578775	0.0159082	0.0136927	0.0119137	0.000138889	1.91666e-06	2.66535e-08		0.00569053	0.0118271	0.0147083	0.00821064	0.00449526	0.00167149	0.000589176
HIS6	0.00568492	0.0243099	0.0148499	0.012858	0.00722135	0.00442375	0.00250951		0.00578775	0.0159082	0.0136927	0.0119137	0.000138889	1.91666e-06	2.66535e-08		0.00569053	0.0118271	0.0147083	0.00821064	0.00449526	0.00167149	0.000589176
HIS7	0.00568492	0.0243099	0.0148499	0.012858	0.00722135	0.00442375	0.00250951		0.00578775	0.0159082	0.0136927	0.0119137	0.000138889	1.91666e-06	2.66535e-08		0.00569053	0.0118271	0.0147083	0.00821064	0.00449526	0.00167149	0.000589176
HIS8	0.00568492	0.0243099	0.0148499	0.012858	0.00722135	0.00442375	0.00250951		0.00578775	0.0159082	0.0136927	0.0119137	0.000138889	1.91666e-06	2.66535e-08		0.00569053	0.0118271	0.0147083	0.00821064	0.00449526	0.00167149	0.000589176
HIS9	0.00568492	0.0243099	0.0148499	0.012858	0.00722135	0.00442375	0.00250951		0.00578775	0.0159082	0.0136927	0.0119137	0.000138889	1.91666e-06	2.66535e-08		0.00569053	0.0118271	0.0147083	0.00821064	0.00449526	0.00167149	0.000589176
HIS10	0.00568492	0.0243099	0.0148499	0.012858	0.00722135	0.00442375	0.00250951		0.00578775	0.0159082	0.0136927	0.0119137	0.000138889	1.91666e-06	2.66535e-08		0.00569053	0.0118271	0.0147083	0.00821064	0.00449526	0.00167149	0.000589176
HIS11	0	0	0	0	0	0	0		0	0	0	0	0	0	0		0	0	0	0	0	0	0
PTT1	0.040067	0.171335	0.104661	0.0906224	0.0508957	0.0311784	0.0176869		0.0407917	0.11212	0.0965051	0.0839672	0.000978885	1.35085e-05	1.87853e-07		0.0401065	0.0833568	0.103663	0.0578681	0.0316823	0.0117806	0.00415248
PTT2	0.040067	0.171335	0.104661	0.0906224	0.0508957	0.0311784	0.0176869		0.0407917	0.11212	0.0965051	0.0839672	0.000978885	1.35085e-05	1.87853e-07		0.0401065	0.0833568	0.103663	0.0578681	0.0316823	0.0117806	0.00415248
PTT3	0.040067	0.171335	0.104661	0.0906224	0.0508957	0.0311784	0.0176869		0.0407917	0.11212	0.0965051	0.0839672	0.000978885	1.35085e-05	1.87853e-07		0.0401065	0.0833568	0.103663	0.0578681	0.0316823	0.0117806	0.00415248
PTT4	0.040067	0.171335	0.104661	0.0906224	0.0508957	0.0311784	0.0176869		0.0407917	0.11212	0.0965051	0.0839672	0.000978885	1.35085e-05	1.87853e-07		0.0401065	0.0833568	0.103663	0.0578681	0.0316823	0.0117806	0.00415248
PTT5	0.040067	0.171335	0.104661	0.0906224	0.0508957	0.0311784	0.0176869		0.0407917	0.11212	0.0965051	0.0839672	0.000978885	1.35085e-05	1.87853e-07		0.0401065	0.0833568	0.103663	0.0578681	0.0316823	0.0117806	0.00415248
PTT6	0.040067	0.171335	0.104661	0.0906224	0.0508957	0.0311784	0.0176869		0.0407917	0.11212	0.0965051	0.0839672	0.000978885	1.35085e-05	1.87853e-07		0.0401065	0.0833568	0.103663	0.0578681	0.0316823	0.0117806	0.00415248
PTT7	0.040067	0.171335	0.104661	0.0906224	0.0508957	0.0311784	0.0176869		0.0407917	0.11212	0.0965051	0.0839672	0.000978885	1.35085e-05	1.87853e-07		0.0401065	0.0833568	0.103663	0.0578681	0.0316823	0.0117806	0.00415248
PTT8	0.00167433	0.00715976	0.00437359	0.00378694	0.00212684	0.00130289	0.000739103		0.00170461	0.00468528	0.00403277	0.00350883	4.09058e-05	5.64496e-07	7.85001e-09		0.00167598	0.00348333	0.0043319	0.0024182	0.00132395	0.000492288	0.000173524
PTT9	0.00167433	0.00715976	0.00437359	0.00378694	0.00212684	0.00130289	0.000739103		0.00170461	0.00468528	0.00403277	0.00350883	4.09058e-05	5.64496e-07	7.85001e-09		0.00167598	0.00348333	0.0043319	0.0024182	0.00132395	0.000492288	0.000173524
PTT10	0.00167433	0.00715976	0.00437359	0.00378694	0.00212684	0.00130289	0.000739103		0.00170461	0.00468528	0.00403277	0.00350883	4.09058e-05	5.64496e-07	7.85001e-09		0.00167598	0.00348333	0.0043319	0.0024182	0.00132395	0.000492288	0.000173524
PTT11	0.00167433	0.00715976	0.00437359	0.00378694	0.00212684	0.00130289	0.000739103		0.00170461	0.00468528	0.00403277	0.00350883	4.09058e-05	5.64496e-07	7.85001e-09		0.00167598	0.00348333	0.0043319	0.0024182	0.00132395	0.000492288	0.000173524
PTT12	0.00167433	0.00715976	0.00437359	0.00378694	0.00212684	0.00130289	0.000739103		0.00170461	0.00468528	0.00403277	0.00350883	4.09058e-05	5.64496e-07	7.85001e-09		0.00167598	0.00348333	0.0043319	0.0024182	0.00132395	0.000492288	0.000173524
PTT13	0.00167433	0.00715976	0.00437359	0.00378694	0.00212684	0.00130289	0.000739103		0.00170461	0.00468528	0.00403277	0.00350883	4.09058e-05	5.64496e-07	7.85001e-09		0.00167598	0.00348333	0.0043319	0.0024182	0.00132395	0.000492288	0.000173524
PTT14	0.0383927	0.164175	0.100287	0.0868355	0.0487688	0.0298755	0.0169478		0.0390871	0.107435	0.0924723	0.0804584	0.000937979	1.2944e-05	1.80003e-07		0.0384305	0.0798735	0.0993314	0.0554499	0.0303584	0.0112883	0.00397895
PTT15	0.00720349	0.0308036	0.0188166	0.0162927	0.00915034	0.00560544	0.00317986		0.00733379	0.0201576	0.0173503	0.0150961	0.00017599	2.42865e-06	3.37733e-08		0.0072106	0.0149864	0.0186372	0.0104039	0.00569605	0.00211798	0.000746558
PTT16	0.00720349	0.0308036	0.0188166	0.0162927	0.00915034	0.00560544	0.00317986		0.00733379	0.0201576	0.0173503	0.0150961	0.00017599	2.42865e-06	3.37733e-08		0.0072106	0.0149864	0.0186372	0.0104039	0.00569605	0.00211798	0.000746558
PTT17	0	0	0	0	0	0	0		0	0	0	0	0	0	0		0	0	0	0	0	0	0
PTT18	0.0311892	0.133371	0.0814708	0.0705428	0.0396185	0.02427	0.0137679		0.0317533	0.0872769	0.075122	0.0653622	0.000761989	1.05154e-05	1.46229e-07		0.0312199	0.0648871	0.0806942	0.045046	0.0246624	0.0091703	0.0032324
PTT19	0	0	0	0	0	0	0		0	0	0	0	0	0	0		0	0	0	0	0	0	0
TYR1	0	0	0	0	0	0	0		0	0	0	0	0	0	0		0	0	0	0	0	0	0
TYR2	0	0	0	0	0	0	0		0	0	0	0	0	0	0		0	0	0	0	0	0	0
TYR3	0	0	0	0	0	0	0		0	0	0	0	0	0	0		0	0	0	0	0	0	0
UREA1	0	0	0	0	0	0	0		0	0	0	0	0	0	0		0	0	0	0	0	0	0
UREA2	0.0229733	0.0982385	0	0	0.0291822	0.0178768	0		0.0233889	0.0642864	0	0	0.000561266	0	0		0.022996	0.0477945	0	0	0	0	0.00238092
UREA3	0.0229733	0.0982385	0	0	0.0291822	0.0178768	0		0.0233889	0.0642864	0	0	0.000561266	0	0		0.022996	0.0477945	0	0	0	0	0.00238092
UREA4	0.0229733	0.0982385	0	0	0.0291822	0.0178768	0		0.0233889	0.0642864	0	0	0.000561266	0	0		0.022996	0.0477945	0	0	0	0	0.00238092
UREA5	0.0229733	0.0982385	0	0	0.0291822	0.0178768	0		0.0233889	0.0642864	0	0	0.000561266	0	0		0.022996	0.0477945	0	0	0	0	0.00238092
GTH1	0	0	0	0	0	0	0		0	0	0	0	0	0	0		0	0	0	0	0	0	0
PUR1	0.0120057	0.0513387	0.0313606	0.0271541	0.0152504	0.00934229	0.00529971		0.0122228	0.0335956	0.0289168	0.0251599	0.000293313	4.04769e-06	5.62875e-08		0.0120175	0.024977	0.0310617	0.0173396	0.0094933	0.00352993	0.00124425
PUR2	0.0120057	0.0513387	0.0313606	0.0271541	0.0152504	0.00934229	0.00529971		0.0122228	0.0335956	0.0289168	0.0251599	0.000293313	4.04769e-06	5.62875e-08		0.0120175	0.024977	0.0310617	0.0173396	0.0094933	0.00352993	0.00124425
PUR3	0.0120057	0.0513387	0.0313606	0.0271541	0.0152504	0.00934229	0.00529971		0.0122228	0.0335956	0.0289168	0.0251599	0.000293313	4.04769e-06	5.62875e-08		0.0120175	0.024977	0.0310617	0.0173396	0.0094933	0.00352993	0.00124425
PUR4	0.0120057	0.0513387	0.0313606	0.0271541	0.0152504	0.00934229	0.00529971		0.0122228	0.0335956	0.0289168	0.0251599	0.000293313	4.04769e-06	5.62875e-08		0.0120175	0.024977	0.0310617	0.0173396	0.0094933	0.00352993	0.00124425
PUR5	0.0120057	0.0513387	0.0313606	0.0271541	0.0152504	0.00934229	0.00529971		0.0122228	0.0335956	0.0289168	0.0251599	0.000293313	4.04769e-06	5.62875e-08		0.0120175	0.024977	0.0310617	0.0173396	0.0094933	0.00352993	0.00124425
PUR6	0.0120057	0.0513387	0.0313606	0.0271541	0.0152504	0.00934229	0.00529971		0.0122228	0.0335956	0.0289168	0.0251599	0.000293313	4.04769e-06	5.62875e-08		0.0120175	0.024977	0.0310617	0.0173396	0.0094933	0.00352993	0.00124425
PUR7	0.0120057	0.0513387	0.0313606	0.0271541	0.0152504	0.00934229	0.00529971		0.0122228	0.0335956	0.0289168	0.0251599	0.000293313	4.04769e-06	5.62875e-08		0.0120175	0.024977	0.0310617	0.0173396	0.0094933	0.00352993	0.00124425
PUR8	0.0120057	0.0513387	0.0313606	0.0271541	0.0152504	0.00934229	0.00529971		0.0122228	0.0335956	0.0289168	0.0251599	0.000293313	4.04769e-06	5.62875e-08		0.0120175	0.024977	0.0310617	0.0173396	0.0094933	0.00352993	0.00124425
PUR9	0.0176906	0.0756486	0.0462105	0.0400121	0.0224717	0.013766	0.00780922		0.0180106	0.0495038	0.0426094	0.0370737	0.000432203	5.96435e-06	8.2941e-08		0.017708	0.0368041	0.04577	0.0255502	0.0139886	0.00520142	0.00183343
PUR10	0.0176906	0.0756486	0.0462105	0.0400121	0.0224717	0.013766	0.00780922		0.0180106	0.0495038	0.0426094	0.0370737	0.000432203	5.96435e-06	8.2941e-08		0.017708	0.0368041	0.04577	0.0255502	0.0139886	0.00520142	0.00183343
PUR11	0.00974443	0.0416692	0.0459414	0.112108	0.16816	0.209087	0.212104		0.00992069	0.0272679	0.100242	0.0380369	0.186713	0.183929	0.181898		0.00975404	0.0202727	0.0809677	0.0463728	0.0915483	0.129379	0.129552
PUR12	0.00974443	0.0416692	0.0459414	0.112108	0.16816	0.209087	0.212104		0.00992069	0.0272679	0.100242	0.0380369	0.186713	0.183929	0.181898		0.00975404	0.0202727	0.0809677	0.0463728	0.0915483	0.129379	0.129552
PUR13	0.18256	0.780663	0.515716	0.735851	1.25628	1.59015	1.78095		0.185862	0.510859	0.672541	0.402309	1.61924	1.62675	1.62389		0.18274	0.316375	0.579669	0.32508	0.659817	0.980397	1.08482
PUR14	0.00214202	0.00915972	0.00559528	0.00484477	0.00272093	0.00166683	0.000945559		0.00218077	0.00599404	0.00515926	0.00448897	5.23322e-05	7.22179e-07	1.00428e-08		0.00214413	0.00445634	0.00554194	0.00309369	0.00169377	0.000629801	0.000221996
PUR15	0	0	0	0	0	0	0		0	0	0	0	0	0	0		0	0	0	0	0	0	0
PUR16	0	0	0	0	0	0	0		0	0	0	0	0	0	0		0	0	0	0	0	0	0
PUR17	0	0	0	0	0	0	0		0	0	0	0	0	0	0		0	0	0	0	0	0	0
PUR18	-0.0337057	-0.144132	-0.0675568	0.0138341	0.138763	0.199	0.206382		-0.0343154	-0.0943189	-0.00441139	-0.0530203	0.186396	0.183924	0.181898		-0.0337389	-0.00669359	-0.0314486	-0.0163815	0.0683348	0.125568	0.128208
PUR19	0	0	0.0040975	0.0180138	0.0311563	0.0403008	0.0415605		0	0	0.0153544	0.00352315	0.037295	0.0367851	0.0363797		0	0	0.0111513	0.00645981	0.0167686	0.0253028	0.0257084
PUR20	0	0	0.0040975	0.0180138	0.0311563	0.0403008	0.0415605		0	0	0.0153544	0.00352315	0.037295	0.0367851	0.0363797		0	0	0.0111513	0.00645981	0.0167686	0.0253028	0.0257084
PUR21	0	0	0.0040975	0.0180138	0.0311563	0.0403008	0.0415605		0	0	0.0153544	0.00352315	0.037295	0.0367851	0.0363797		0	0	0.0111513	0.00645981	0.0167686	0.0253028	0.0257084
PUR22	0	0	-0.0040975	-0.0180138	-0.0311563	-0.0403008	-0.0415605		0	0	-0.0153544	-0.00352315	-0.037295	-0.0367851	-0.0363797		0	0	-0.0111513	-0.00645981	-0.0167686	-0.0253028	-0.0257084
PUR23	0	0	0.0040975	0.0180138	0.0311563	0.0403008	0.0415605		0	0	0.0153544	0.00352315	0.037295	0.0367851	0.0363797		0	0	0.0111513	0.00645981	0.0167686	0.0253028	0.0257084
PUR24	0	0	-0.0040975	-0.0180138	-0.0311563	-0.0403008	-0.0415605		0	0	-0.0153544	-0.00352315	-0.037295	-0.0367851	-0.0363797		0	0	-0.0111513	-0.00645981	-0.0167686	-0.0253028	-0.0257084
PUR25	0	0	0.0122925	0.0540413	0.093469	0.120902	0.124682		0	0	0.0460631	0.0105695	0.111885	0.110355	0.109139		0	0	0.0334538	0.0193794	0.0503058	0.0759085	0.0771251
PUR26	0	0	0.0204875	0.0900688	0.155782	0.201504	0.207803		0	0	0.0767719	0.0176158	0.186475	0.183925	0.181898		0	0	0.0557564	0.0322991	0.0838431	0.126514	0.128542
PUR27	0.00794617	0.0339794	0.0274719	0.241238	0.469524	0.550658	0.521034		0.0080899	0.0222358	0.188988	0.0187529	0.462124	0.441054	0.429395		0.00795401	0.0165315	0.102231	0.0596053	0.250593	0.344686	0.326513
PUR28	0.00794617	0.0339794	0.0274719	0.151262	0.25137	0.300944	0.305466		0.0080899	0.0222358	0.126884	0.0187529	0.279496	0.272492	0.26805		0.00795401	0.0165315	0.0968739	0.0548415	0.134458	0.189065	0.191671
PUR29	0	0	0	0.0899759	0.219745	0.294305	0.322933		0	0	0.062104	0	0.298558	0.296983	0.294827		0	0	0.00535751	0.00476388	0.116135	0.185885	0.201185
PUR30	0	0	0.00671535	0.223266	0.45943	0.544475	0.517526		0	0	0.169849	0.00210032	0.461929	0.441052	0.429395		0	0	0.0816727	0.0481288	0.24431	0.34235	0.32569
PUR31	0	0	0	0	0.00159094	0.0445915	0.107365		0	0	0	0	0.115931	0.128421	0.133482		0	0	0	0	0	0.0302635	0.0663428
PUR32	0	0	0	0	0.00159094	0.0445915	0.107365		0	0	0	0	0.115931	0.128421	0.133482		0	0	0	0	0	0.0302635	0.0663428
PUR33	0	0	0	0	0.00159094	0.0445915	0.107365		0	0	0	0	0.115931	0.128421	0.133482		0	0	0	0	0	0.0302635	0.0663428
PUR34	0	0	0	0	0	0	0		0	0	0	0	0	0	0		0	0	0	0	0	0	0
PUR35	0.00794617	0.0339794	0.0207566	0.0179724	0.0100937	0.00618336	0.0035077		0.0080899	0.0222358	0.0191391	0.0166526	0.000194135	2.67904e-06	3.72553e-08		0.00795401	0.0165315	0.0205587	0.0114765	0.00628331	0.00233635	0.000823528
PUR36	0.0176906	0.0756486	0.0641906	0.12791	0.177034	0.214523	0.215188		0.0180106	0.0495038	0.117069	0.0526778	0.186884	0.183931	0.181898		0.017708	0.0368041	0.0990429	0.056463	0.0970726	0.131433	0.130276
PUR37	0.000959886	0.00410467	0	0	0	0	0		0.000977249	0.00268606	0	0	0	0	0		0.000960833	0.00199698	0	0	0	0	0
PUR38	0	0	-0.00250737	-0.00217104	-0.00121931	-0.000746941	-0.000423726		0	0	-0.00231197	-0.0020116	-2.34512e-05	-3.23624e-07	-4.50039e-09		0	0	-0.00248346	-0.00138635	-0.000759015	-0.000282227	-9.9481e-05
PUR39	0	0	0.00250737	0.00217104	0.00121931	0.000746941	0.000423726		0	0	0.00231197	0.0020116	2.34512e-05	3.23624e-07	4.50039e-09		0	0	0.00248346	0.00138635	0.000759015	0.000282227	9.9481e-05
PYRM1	0.017295	0.0739569	0.077304	0.138794	0.357116	0.454399	0.501594		0.0176078	0.0483967	0.104636	0.0538682	0.460487	0.457206	0.45367		0.017312	0.0359811	0.0704155	0.0382624	0.182778	0.285127	0.310641
PYRM2	0.0121162	0.0518116	0.0316495	0.0274042	0.0153908	0.00942833	0.00534852		0.0123354	0.033905	0.0291831	0.0253917	0.000296015	4.08497e-06	5.68066e-08		0.0121282	0.0252071	0.0313478	0.0174993	0.00958074	0.00356244	0.00125571
PYRM3	0.0121162	0.0518116	0.0316495	0.0274042	0.0153908	0.00942833	0.00534852		0.0123354	0.033905	0.0291831	0.0253917	0.000296015	4.08497e-06	5.68066e-08		0.0121282	0.0252071	0.0313478	0.0174993	0.00958074	0.00356244	0.00125571
PYRM4	0.0121162	0.0518116	0.0316495	0.0274042	0.0153908	0.00942833	0.00534852		0.0123354	0.033905	0.0291831	0.0253917	0.000296015	4.08497e-06	5.68066e-08		0.0121282	0.0252071	0.0313478	0.0174993	0.00958074	0.00356244	0.00125571
PYRM5	0.0121162	0.0518116	0.0316495	0.0274042	0.0153908	0.00942833	0.00534852		0.0123354	0.033905	0.0291831	0.0253917	0.000296015	4.08497e-06	5.68066e-08		0.0121282	0.0252071	0.0313478	0.0174993	0.00958074	0.00356244	0.00125571
PYRM6	0.0121162	0.0518116	0.0316495	0.0274042	0.0153908	0.00942833	0.00534852		0.0123354	0.033905	0.0291831	0.0253917	0.000296015	4.08497e-06	5.68066e-08		0.0121282	0.0252071	0.0313478	0.0174993	0.00958074	0.00356244	0.00125571
PYRM7	0.0203397	0.0869768	0.0531304	0.0460038	0.0258368	0.0158275	0.00897863		0.0207076	0.0569168	0.0489901	0.0426253	0.000496924	6.8575e-06	9.5362e-08		0.0203598	0.0423155	0.0526239	0.0293763	0.0160833	0.00598032	0.00210798
PYRM8	0.0489748	0.209426	0.12793	0.11077	0.062211	0.03811	0.0216191		0.0498607	0.137047	0.11796	0.102635	0.00119651	1.65118e-05	2.29617e-07		0.0490231	0.101889	0.12671	0.0707336	0.0387261	0.0143997	0.00507567
PYRM9	0.00638509	0.027304	0.0166788	0.100189	0.318861	0.446682	0.541203		0.00650059	0.0178675	0.0688288	0.013381	0.521771	0.528401	0.528774		0.00639139	0.0132838	0.0165198	0.00922188	0.160415	0.287197	0.340324
PYRM10	0	0	0	0.0432708	0.291604	0.444412	0.563039		0	0	0.0084171	0	0.544328	0.556388	0.559045		0	0	0	0	0.144538	0.286462	0.352284
PYRM11	0	0	0	0.124173	0.599633	0.884458	1.10048		0	0	0.0567075	0	1.06589	1.08479	1.08782		0	0	0	0	0.298211	0.571152	0.691725
PYRM12	-0.0445692	-0.190587	-0.118519	-0.105795	-0.0594169	-0.0363984	-0.0206481		-0.0453754	-0.124718	-0.112662	-0.095013	-0.00114277	-1.57702e-05	-2.19304e-07		-0.0446131	-0.0927233	-0.121019	-0.0657536	-0.0369868	-0.0137529	-0.00484771
PYRM13	-0.0445692	-0.190587	-0.116421	-0.100805	-0.0566147	-0.0346818	-0.0196743		-0.0453754	-0.124718	-0.107349	-0.0934023	-0.00108888	-1.50264e-05	-2.08961e-07		-0.0446131	-0.0927233	-0.115312	-0.0643706	-0.0352424	-0.0131043	-0.00461908
PYRM14	0.000959886	0.00410467	0.00250737	0.00701581	0.00394024	0.00241377	0.00136929		0.000977249	0.00268606	0.00747123	0.0020116	7.57833e-05	1.0458e-06	1.45432e-08		0.000960833	0.00199698	0.00248346	0.00138635	0.00245278	0.000912028	0.000321477
PYRM15	0	0	0	0	0	0	0		0	0	0	0	0	0	0		0	0	0	0	0	0	0
PYRM16	0.0557582	0.238433	0.145649	0.126112	0.0966243	0.0671132	0.0380721		0.0567668	0.156029	0.134299	0.116851	0.00210711	2.90779e-05	4.04363e-07		0.0558132	0.17943	0.14426	0.0805306	0.0552339	0.0253584	0.00893845
PYRM17	0	0	0	0	0	0	0		0	0	0	0	0	0	0		0	0	0	0	0	0	0
PYRM18	0	0	0	0	0	0	0		0	0	0	0	0	0	0		0	0	0	0	0	0	0
PYRM19	0	0	0	0	0	0	0		0	0	0	0	0	0	0		0	0	0	0	0	0	0
PYRM20	0.00214202	0.00915972	0.00559528	0	0	0	0		0.00218077	0.00599404	0	0.00448897	0	0	0		0.00214413	0.00445634	0.00554194	0.00309369	0	0	0
PYRM21	0	0	0	0.00484477	0.00272093	0.00166683	0.000945559		0	0	0.00515926	0	5.23322e-05	7.22179e-07	1.00428e-08		0	0	0	0	0.00169377	0.000629801	0.000221996
PYRM22	0	0	0	0.0412126	0.333746	0.496371	0.62377		0	0	0.00378431	0	0.605121	0.617745	0.620372		0	0	0	0	0.163139	0.319874	0.391358
PYRM23	0.00214202	0.00915972	0.00559528	-0.0363678	-0.331025	-0.494704	-0.622825		0.00218077	0.00599404	0.00137494	0.00448897	-0.605069	-0.617744	-0.620372		0.00214413	0.00445634	0.00554194	0.00309369	-0.161445	-0.319245	-0.391136
PYRM24	0.00214202	0.00915972	0.00559528	-0.0363678	-0.331025	-0.494704	-0.622825		0.00218077	0.00599404	0.00137494	0.00448897	-0.605069	-0.617744	-0.620372		0.00214413	0.00445634	0.00554194	0.00309369	-0.161445	-0.319245	-0.391136
PYRM25	0	0	0	0	0	0	0		0	0	0	0	0	0	0		0	0	0	0	0	0	0
PYRM26	0.00214202	0.00915972	0.00559528	0.00484477	0.00272093	0.00166683	0.000945559		0.00218077	0.00599404	0.00515926	0.00448897	5.23322e-05	7.22179e-07	1.00428e-08		0.00214413	0.00445634	0.00554194	0.00309369	0.00169377	0.000629801	0.000221996
PYRM27	0.00214202	0.00915972	0.00559528	0.00484477	0.00272093	0.00166683	0.000945559		0.00218077	0.00599404	0.00515926	0.00448897	5.23322e-05	7.22179e-07	1.00428e-08		0.00214413	0.00445634	0.00554194	0.00309369	0.00169377	0.000629801	0.000221996
PYRM28	0.00214202	0.00915972	0.00559528	0.00484477	0.00272093	0.00166683	0.000945559		0.00218077	0.00599404	0.00515926	0.00448897	5.23322e-05	7.22179e-07	1.00428e-08		0.00214413	0.00445634	0.00554194	0.00309369	0.00169377	0.000629801	0.000221996
PL1	0	0	0	0	0	0	0		0	0	0	0	0	0	0		0	0	0	0	0	0	0
PL2	0	0	0	0.00138069	0.00077543	0.000475024	0.000269472		0	0	0.00147032	0	1.4914e-05	2.05811e-07	2.86206e-09		0	0	0	0	0.000482702	0.000179485	6.32658e-05
PL3	0.00792462	0.0338873	0.0207003	0.0179237	0.0100664	0.00616659	0.00349819		0.00806797	0.0221755	0.0190872	0.0166074	0.000193608	2.67177e-06	3.71543e-08		0.00793244	0.0164867	0.020503	0.0114454	0.00626627	0.00233001	0.000821295
PL4	0.00792462	0.0338873	0.0207003	0.0179237	0.0100664	0.00616659	0.00349819		0.00806797	0.0221755	0.0190872	0.0166074	0.000193608	2.67177e-06	3.71543e-08		0.00793244	0.0164867	0.020503	0.0114454	0.00626627	0.00233001	0.000821295
PL5	0.0366446	0.1567	0.0957211	0.0828817	0.0465483	0.0285152	0.0161761		0.0373074	0.102543	0.0882618	0.0767949	0.000895271	1.23547e-05	1.71807e-07		0.0366807	0.0762367	0.0948086	0.0529252	0.0289761	0.0107743	0.00379778
PL6	0	0	0	0	0	0	0		0	0	0	0	0	0	0		0	0	0	0	0	0	0
PL7	-0.047403	-0.202705	-0.123824	-0.107215	-0.0602144	-0.0368869	-0.0209253		-0.0482605	-0.132648	-0.114175	-0.0993411	-0.00115811	-1.59818e-05	-2.22247e-07		-0.0474498	-0.0986189	-0.122643	-0.0684634	-0.0374832	-0.0139375	-0.00491277
PL8	0.0445692	0.190587	0.116421	0.100805	0.0566147	0.0346818	0.0196743		0.0453754	0.124718	0.107349	0.0934023	0.00108888	1.50264e-05	2.08961e-07		0.0446131	0.0927233	0.115312	0.0643706	0.0352424	0.0131043	0.00461908
PL9	0.0394784	0.168818	0.103123	0.0906718	0.0509234	0.0311954	0.0176965		0.0401925	0.110473	0.0965577	0.0827337	0.000979419	1.35159e-05	1.87955e-07		0.0395173	0.0821322	0.10214	0.057018	0.0316996	0.011787	0.00415474
PL10	0.0394784	0.168818	0.103123	0.0906718	0.0509234	0.0311954	0.0176965		0.0401925	0.110473	0.0965577	0.0827337	0.000979419	1.35159e-05	1.87955e-07		0.0395173	0.0821322	0.10214	0.057018	0.0316996	0.011787	0.00415474
PL11	0	0	0	0.00138069	0.00077543	0.000475024	0.000269472		0	0	0.00147032	0	1.4914e-05	2.05811e-07	2.86206e-09		0	0	0	0	0.000482702	0.000179485	6.32658e-05
PL12	0.000610448	0.0026104	0.00159458	0	0	0	0		0.00062149	0.00170822	0	0.0012793	0	0	0		0.00061105	0.00127	0.00157938	0.00088166	0	0	0
PL13	0.00448035	0.0191589	0.0117034	0.0101335	0.00569123	0.00348641	0.00197778		0.0045614	0.0125374	0.0107913	0.00938934	0.00010946	1.51054e-06	2.1006e-08		0.00448477	0.00932108	0.0115918	0.0064709	0.00354277	0.00131732	0.000464336
PL14	0.00448035	0.0191589	0.0117034	0.0101335	0.00569123	0.00348641	0.00197778		0.0045614	0.0125374	0.0107913	0.00938934	0.00010946	1.51054e-06	2.1006e-08		0.00448477	0.00932108	0.0115918	0.0064709	0.00354277	0.00131732	0.000464336
PL15	0.00305371	0.0130583	0.00797676	0.00690681	0.00387902	0.00237626	0.00134801		0.00310895	0.00854523	0.00735515	0.00639958	7.46059e-05	1.02955e-06	1.43172e-08		0.00305673	0.00635305	0.00790072	0.00441043	0.00241468	0.000897859	0.000316482
FAS1	0.0158492	0.0677746	0.0414006	0.0358474	0.0201327	0.0123332	0.00699639		0.0161359	0.0443511	0.0381744	0.0332148	0.000387216	5.34355e-06	7.43086e-08		0.0158649	0.0329733	0.0410059	0.0228908	0.0125325	0.00466002	0.00164259
FAS2	0.114844	0.491095	0.299989	0.25975	0.145882	0.0893662	0.0506958		0.116921	0.321368	0.276611	0.240674	0.00280577	3.87193e-05	5.3844e-07		0.114957	0.238925	0.297129	0.165867	0.0908108	0.0337665	0.0119022
FAS3	0.00115699	0.00494755	0.00302224	0.00261686	0.00146969	0.000900322	0.000510736		0.00117792	0.00323763	0.00278673	0.00242468	2.82668e-05	3.90079e-07	5.42453e-09		0.00115814	0.00240705	0.00299343	0.00167103	0.000914876	0.000340182	0.000119909
FAS4	0.00825746	0.0353106	0.0215697	0.0186765	0.0104892	0.00642559	0.00364512		0.00840682	0.0231069	0.0198888	0.0173049	0.00020174	2.78399e-06	3.87148e-08		0.0082656	0.0171791	0.0213641	0.0119261	0.00652945	0.00242787	0.00085579
FAS5	0.00137888	0.00589639	0.00360185	0.00311872	0.00175155	0.00107299	0.000608686		0.00140383	0.00385854	0.00332117	0.00288969	3.36878e-05	4.64889e-07	6.46485e-09		0.00138024	0.00286868	0.00356752	0.0019915	0.00109033	0.000405422	0.000142905
FAS6	0.000570573	0.00243989	0.00149042	0.00129051	0.000724778	0.000443994	0.00025187		0.000580894	0.00159664	0.00137428	0.00119573	1.39398e-05	1.92368e-07	2.67511e-09		0.000571136	0.00118704	0.00147621	0.000824069	0.000451172	0.000167761	5.91333e-05
FAS7	0.00448534	0.0191802	0.0117164	0.0101448	0.00569756	0.00349029	0.00197998		0.00456647	0.0125514	0.0108033	0.00939979	0.000109582	1.51222e-06	2.10293e-08		0.00448976	0.00933145	0.0116047	0.0064781	0.00354671	0.00131879	0.000464853
FAS8	0.000348683	0.00149104	0.000910814	0.000788643	0.00044292	0.00027133	0.00015392		0.000354991	0.000975724	0.000839836	0.000730725	8.51876e-06	1.17558e-07	1.63479e-09		0.000349027	0.000725413	0.000902131	0.000503598	0.000275716	0.000102521	3.6137e-05
FAS9	0.00286871	0.0122672	0.00749351	0.00648838	0.00364402	0.00223231	0.00126635		0.0029206	0.00802755	0.00690956	0.00601188	7.00861e-05	9.67182e-07	1.34499e-08		0.00287154	0.00596817	0.00742208	0.00414324	0.00226839	0.000843464	0.000297309
STERO1	0	0	0	0	0	0	0		0	0	0	0	0	0	0		0	0	0	0	0	0	0
STERO2	0	0	0	0	0	0	0		0	0	0	0	0	0	0		0	0	0	0	0	0	0
STERO3	0	0	0	0	0	0	0		0	0	0	0	0	0	0		0	0	0	0	0	0	0
STERO4	0	0	0	0	0	0	0		0	0	0	0	0	0	0		0	0	0	0	0	0	0
STERO5	0	0	0	0	0	0	0		0	0	0	0	0	0	0		0	0	0	0	0	0	0
STERO6	0	0	0	0	0	0	0		0	0	0	0	0	0	0		0	0	0	0	0	0	0
STERO7	0	0	0	0	0	0	0		0	0	0	0	0	0	0		0	0	0	0	0	0	0
STERO8	0	0	0	0	0	0	0		0	0	0	0	0	0	0		0	0	0	0	0	0	0
STERO9	0	0	0	0	0	0	0		0	0	0	0	0	0	0		0	0	0	0	0	0	0
STERO10	0	0	0	0	0	0	0		0	0	0	0	0	0	0		0	0	0	0	0	0	0
NAD1	0.0014816	0.00633561	0.00387015	0.00335103	0.00188202	0.00115291	0.000654026		0.0015084	0.00414596	0.00356856	0.00310494	3.61972e-05	4.99517e-07	6.94614e-09		0.00148306	0.00308237	0.00383326	0.00213985	0.00117155	0.000435622	0.00015355
NAD2	0.0014816	0.00633561	0.00387015	0.00335103	0.00188202	0.00115291	0.000654026		0.0015084	0.00414596	0.00356856	0.00310494	3.61972e-05	4.99517e-07	6.94614e-09		0.00148306	0.00308237	0.00383326	0.00213985	0.00117155	0.000435622	0.00015355
NAD3	0.0014816	0.00633561	0.00387015	0.00335103	0.00188202	0.00115291	0.000654026		0.0015084	0.00414596	0.00356856	0.00310494	3.61972e-05	4.99517e-07	6.94614e-09		0.00148306	0.00308237	0.00383326	0.00213985	0.00117155	0.000435622	0.00015355
NAD4	0.000698935	0.00298879	0.00182572	0.00158083	0.000887832	0.00054388	0.000308533		0.000711578	0.00195584	0.00168345	0.00146474	1.70758e-05	2.35644e-07	3.27667e-09		0.000699624	0.00145409	0.00180832	0.00100946	0.000552672	0.000205502	7.24365e-05
NAD5	0	0	0	0	0	0	0		0	0	0	0	0	0	0		0	0	0	0	0	0	0
NAD6	0	0	0	0	0	0	0		0	0	0	0	0	0	0		0	0	0	0	0	0	0
NAD7	0	0	0	0	0	0	0		0	0	0	0	0	0	0		0	0	0	0	0	0	0
PANCOA1	0.00220601	0.00943336	0.00576244	0.0049895	0.00280222	0.00171662	0.000973808		0.00224592	0.00617311	0.00531339	0.00462308	5.38956e-05	7.43753e-07	1.03425e-08		0.00220819	0.00458947	0.00570751	0.00318611	0.00174437	0.000648616	0.000228628
PANCOA2	0.00220601	0.00943336	0.00576244	0.0049895	0.00280222	0.00171662	0.000973808		0.00224592	0.00617311	0.00531339	0.00462308	5.38956e-05	7.43753e-07	1.03425e-08		0.00220819	0.00458947	0.00570751	0.00318611	0.00174437	0.000648616	0.000228628
PANCOA3	0.00220601	0.00943336	0.00576244	0.0049895	0.00280222	0.00171662	0.000973808		0.00224592	0.00617311	0.00531339	0.00462308	5.38956e-05	7.43753e-07	1.03425e-08		0.00220819	0.00458947	0.00570751	0.00318611	0.00174437	0.000648616	0.000228628
PANCOA4	0.00220601	0.00943336	0.00576244	0.0049895	0.00280222	0.00171662	0.000973808		0.00224592	0.00617311	0.00531339	0.00462308	5.38956e-05	7.43753e-07	1.03425e-08		0.00220819	0.00458947	0.00570751	0.00318611	0.00174437	0.000648616	0.000228628
PANCOA5	0.00220601	0.00943336	0.00366528	0	0	0	0		0.00224592	0.00617311	0	0.00301238	0	0	0		0.00220819	0.00458947	0	0.00180305	0	0	0
PANCOA6	0	0	0.00209716	0.0049895	0.00280222	0.00171662	0.000973808		0	0	0.00531339	0.0016107	5.38956e-05	7.43753e-07	1.03425e-08		0	0	0.00570751	0.00138306	0.00174437	0.000648616	0.000228628
PANCOA7	0.00220601	0.00943336	0.00576244	0.0049895	0.00280222	0.00171662	0.000973808		0.00224592	0.00617311	0.00531339	0.00462308	5.38956e-05	7.43753e-07	1.03425e-08		0.00220819	0.00458947	0.00570751	0.00318611	0.00174437	0.000648616	0.000228628
PANCOA8	0.00220601	0.00943336	0.00576244	0.0049895	0.00280222	0.00171662	0.000973808		0.00224592	0.00617311	0.00531339	0.00462308	5.38956e-05	7.43753e-07	1.03425e-08		0.00220819	0.00458947	0.00570751	0.00318611	0.00174437	0.000648616	0.000228628
PANCOA9	0.00220601	0.00943336	0.00576244	0.0049895	0.00280222	0.00171662	0.000973808		0.00224592	0.00617311	0.00531339	0.00462308	5.38956e-05	7.43753e-07	1.03425e-08		0.00220819	0.00458947	0.00570751	0.00318611	0.00174437	0.000648616	0.000228628
PANCOA10	0	0	0	0	0	0	0		0	0	0	0	0	0	0		0	0	0	0	0	0	0
PANCOA11	0	0	0	0	0	0	0		0	0	0	0	0	0	0		0	0	0	0	0	0	0
RIBFLA1	0.00360388	0.0154109	0.00941389	0.00815117	0.00457788	0.00280438	0.00159087		0.00366907	0.0100848	0.00868029	0.00755255	8.80472e-05	1.21504e-06	1.68967e-08		0.00360744	0.00749765	0.00932414	0.00520503	0.00284971	0.00105962	0.000373501
RIBFLA2	0.00360388	0.0154109	0.00941389	0.00815117	0.00457788	0.00280438	0.00159087		0.00366907	0.0100848	0.00868029	0.00755255	8.80472e-05	1.21504e-06	1.68967e-08		0.00360744	0.00749765	0.00932414	0.00520503	0.00284971	0.00105962	0.000373501
RIBFLA3	0.00180194	0.00770547	0.00470694	0.00407558	0.00228894	0.00140219	0.000795437		0.00183454	0.00504239	0.00434014	0.00377628	4.40236e-05	6.07522e-07	8.44834e-09		0.00180372	0.00374882	0.00466207	0.00260252	0.00142486	0.00052981	0.00018675
RIBFLA4	0.00180194	0.00770547	0.00470694	0.00407558	0.00228894	0.00140219	0.000795437		0.00183454	0.00504239	0.00434014	0.00377628	4.40236e-05	6.07522e-07	8.44834e-09		0.00180372	0.00374882	0.00466207	0.00260252	0.00142486	0.00052981	0.00018675
RIBFLA6	0.00180194	0.00770547	0.00470694	0.00407558	0.00228894	0.00140219	0.000795437		0.00183454	0.00504239	0.00434014	0.00377628	4.40236e-05	6.07522e-07	8.44834e-09		0.00180372	0.00374882	0.00466207	0.00260252	0.00142486	0.00052981	0.00018675
RIBFLA7	0.00180194	0.00770547	0.00470694	0.00407558	0.00228894	0.00140219	0.000795437		0.00183454	0.00504239	0.00434014	0.00377628	4.40236e-05	6.07522e-07	8.44834e-09		0.00180372	0.00374882	0.00466207	0.00260252	0.00142486	0.00052981	0.00018675
RIBFLA8	0.00180194	0.00770547	0.00470694	0.00407558	0.00228894	0.00140219	0.000795437		0.00183454	0.00504239	0.00434014	0.00377628	4.40236e-05	6.07522e-07	8.44834e-09		0.00180372	0.00374882	0.00466207	0.00260252	0.00142486	0.00052981	0.00018675
RIBFLA9	0.00180194	0.00770547	0.00470694	0.00407558	0.00228894	0.00140219	0.000795437		0.00183454	0.00504239	0.00434014	0.00377628	4.40236e-05	6.07522e-07	8.44834e-09		0.00180372	0.00374882	0.00466207	0.00260252	0.00142486	0.00052981	0.00018675
RIBFLA10	0.000662532	0.00283312	0.00173063	0.0014985	0.000841591	0.000515553	0.000292464		0.000674516	0.00185397	0.00159577	0.00138845	1.61865e-05	2.23372e-07	3.10626e-09		0.000663186	0.00137836	0.00171414	0.000956884	0.000523887	0.000194799	6.86638e-05
RIBFLA11	0	0	0	0	0	0	0		0	0	0	0	0	0	0		0	0	0	0	0	0	0
RIBFLA12	0	0	0	0	0	0	0		0	0	0	0	0	0	0		0	0	0	0	0	0	0
FOLATE1	0.00116853	0.00499688	0.00305238	0.00264295	0.00148434	0.0009093	0.000515829		0.00118967	0.00326991	0.00281452	0.00244886	2.85486e-05	3.93969e-07	5.47862e-09		0.00116968	0.00243106	0.00302328	0.00168769	0.000923998	0.000343574	0.000121105
FOLATE2	0.00116853	0.00499688	0.00305238	0.00264295	0.00148434	0.0009093	0.000515829		0.00118967	0.00326991	0.00281452	0.00244886	2.85486e-05	3.93969e-07	5.47862e-09		0.00116968	0.00243106	0.00302328	0.00168769	0.000923998	0.000343574	0.000121105
FOLATE3	0.00116853	0.00499688	0.00305238	0.00264295	0.00148434	0.0009093	0.000515829		0.00118967	0.00326991	0.00281452	0.00244886	2.85486e-05	3.93969e-07	5.47862e-09		0.00116968	0.00243106	0.00302328	0.00168769	0.000923998	0.000343574	0.000121105
FOLATE4	0.00116853	0.00499688	0.00305238	0.00264295	0.00148434	0.0009093	0.000515829		0.00118967	0.00326991	0.00281452	0.00244886	2.85486e-05	3.93969e-07	5.47862e-09		0.00116968	0.00243106	0.00302328	0.00168769	0.000923998	0.000343574	0.000121105
FOLATE5	0.00116853	0.00499688	0.00305238	0.00264295	0.00148434	0.0009093	0.000515829		0.00118967	0.00326991	0.00281452	0.00244886	2.85486e-05	3.93969e-07	5.47862e-09		0.00116968	0.00243106	0.00302328	0.00168769	0.000923998	0.000343574	0.000121105
FOLATE6	0.00116853	0.00499688	0.00305238	0.00264295	0.00148434	0.0009093	0.000515829		0.00118967	0.00326991	0.00281452	0.00244886	2.85486e-05	3.93969e-07	5.47862e-09		0.00116968	0.00243106	0.00302328	0.00168769	0.000923998	0.000343574	0.000121105
FOLATE7	0.00116853	0.00499688	0.00305238	0.00264295	0.00148434	0.0009093	0.000515829		0.00118967	0.00326991	0.00281452	0.00244886	2.85486e-05	3.93969e-07	5.47862e-09		0.00116968	0.00243106	0.00302328	0.00168769	0.000923998	0.000343574	0.000121105
FOLATE8	0	0	0	0	0.00148434	0.0009093	0.000515829		0	0	0	0	2.85486e-05	3.93969e-07	5.47862e-09		0	0	0	0	0.000923998	0.000343574	0.000121105
FOLATE9	0	0	0	0	0.00148434	0.0009093	0.000515829		0	0	0	0	2.85486e-05	3.93969e-07	5.47862e-09		0	0	0	0	0.000923998	0.000343574	0.000121105
FOLATE10	0.00116853	0.00499688	0.00305238	0.00264295	0	0	0		0.00118967	0.00326991	0.00281452	0.00244886	0	0	0		0.00116968	0.00243106	0.00302328	0.00168769	0	0	0
FOLATE11	0.00116853	0.00499688	0.00305238	0.00264295	0.00148434	0.0009093	0.000515829		0.00118967	0.00326991	0.00281452	0.00244886	2.85486e-05	3.93969e-07	5.47862e-09		0.00116968	0.00243106	0.00302328	0.00168769	0.000923998	0.000343574	0.000121105
FOLATE12	0	0	0	0	0	0	0		0	0	0	0	0	0	0		0	0	0	0	0	0	0
FOLATE13	-0.00331055	-0.0141566	-0.00864766	-0.00748772	-0.00420528	-0.00257613	-0.00146139		-0.00337044	-0.00926395	-0.00797377	-0.00693783	-8.08808e-05	-1.11615e-06	-1.55214e-08		-0.00331382	-0.00688739	-0.00856523	-0.00478138	-0.00261777	-0.000973375	-0.0003431
FOLATE14	2.73082	0	0	0.103247	0.450314	0.656636	0.811907		0	0	0.0538345	0	0.786684	0.799447	0.801149		0	0	0	0	0.22431	0.424171	0.511022
FOLATE15	2.73082	0	0	0.103247	0.450314	0.656636	0.811907		0	0	0.0538345	0	0.786684	0.799447	0.801149		0	0	0	0	0.22431	0.424171	0.511022
FOLATE16	0.0337057	0.144132	0.0880443	0.0762346	0.0428151	0.0262283	0.0148788		0.0343154	0.0943189	0.0811833	0.070636	0.000823471	1.13638e-05	1.58028e-07		0.0337389	0.0701225	0.087205	0.0486806	0.0266522	0.00991021	0.0034932
FOLATE17	0.47185	-0.10521	-0.0642681	-0.0556476	-0.031253	-0.0191454	0.0676688		0.363948	-0.0688482	-0.0592598	-0.0515609	0.127676	0.145123	0.15159		1.52059	2.21036	-0.0636554	-0.0355345	-0.0194548	0.00402588	0.0596306
FOLATE18	-0.47185	0.10521	0.0642681	0.0556476	0.031253	0.0191454	-0.0676688		-0.363948	0.0688482	0.0592598	0.0515609	-0.127676	-0.145123	-0.15159		-1.52059	-2.21036	0.0636554	0.0355345	0.0194548	-0.00402588	-0.0596306
FOLATE19	0.501546	0.0217777	0.0133031	0.0115187	0.00646915	0.00396296	0.0807777		0.394182	0.0142511	0.0122664	0.0106727	0.128401	0.145133	0.15159		1.55032	2.27214	0.0131762	0.00735539	0.00402702	0.0127572	0.0627082
PORCHL1	0	0	0	0	0	0	0		0	0	0	0	0	0	0		0	0	0	0	0	0	0
PORCHL2	0	0	0	0	0	0	0		0	0	0	0	0	0	0		0	0	0	0	0	0	0
PORCHL3	0	0	0	0	0	0	0		0	0	0	0	0	0	0		0	0	0	0	0	0	0
PORCHL4	0	0	0	0	0	0	0		0	0	0	0	0	0	0		0	0	0	0	0	0	0
PORCHL5	0	0	0	0	0	0	0		0	0	0	0	0	0	0		0	0	0	0	0	0	0
PORCHL6	0	0	0	0	0	0	0		0	0	0	0	0	0	0		0	0	0	0	0	0	0
PORCHL7	0	0	0	0	0	0	0		0	0	0	0	0	0	0		0	0	0	0	0	0	0
PORCHL8	0	0	0	0	0	0	0		0	0	0	0	0	0	0		0	0	0	0	0	0	0
PORCHL9	0	0	0	0	0	0	0		0	0	0	0	0	0	0		0	0	0	0	0	0	0
PORCHL10	0	0	0	0	0	0	0		0	0	0	0	0	0	0		0	0	0	0	0	0	0
PORCHL11	0	0	0	0	0	0	0		0	0	0	0	0	0	0		0	0	0	0	0	0	0
PORCHL12	0	0	0	0	0	0	0		0	0	0	0	0	0	0		0	0	0	0	0	0	0
PORCHL13	0	0	0	0	0	0	0		0	0	0	0	0	0	0		0	0	0	0	0	0	0
PORCHL14	0	0	0	0	0	0	0		0	0	0	0	0	0	0		0	0	0	0	0	0	0
PORCHL15	0	0	0	0	0	0	0		0	0	0	0	0	0	0		0	0	0	0	0	0	0
PORCHL16	0	0	0	0	0	0	0		0	0	0	0	0	0	0		0	0	0	0	0	0	0
PORCHL17	0	0	0	0	0	0	0		0	0	0	0	0	0	0		0	0	0	0	0	0	0
PORCHL18	0	0	0	0	0	0	0		0	0	0	0	0	0	0		0	0	0	0	0	0	0
PORCHL19	0	0	0	0	0	0	0		0	0	0	0	0	0	0		0	0	0	0	0	0	0
PORCHL20	0	0	0	0	0	0	0		0	0	0	0	0	0	0		0	0	0	0	0	0	0
PORCHL21	0	0	0	0	0	0	0		0	0	0	0	0	0	0		0	0	0	0	0	0	0
PORCHL22	0	0	0	0	0	0	0		0	0	0	0	0	0	0		0	0	0	0	0	0	0
PORCHL23	0	0	0	0	0	0	0		0	0	0	0	0	0	0		0	0	0	0	0	0	0
PORCHL24	0	0	0	0	0	0	0		0	0	0	0	0	0	0		0	0	0	0	0	0	0
PORCHL25	0	0	0	0	0	0	0		0	0	0	0	0	0	0		0	0	0	0	0	0	0
PORCHL26	0	0	0	0	0	0	0		0	0	0	0	0	0	0		0	0	0	0	0	0	0
PORCHL27	0	0	0	0	0	0	0		0	0	0	0	0	0	0		0	0	0	0	0	0	0
PORCHL28	0	0	0	0	0	0	0		0	0	0	0	0	0	0		0	0	0	0	0	0	0
PORCHL29	0	0	0	0	0	0	0		0	0	0	0	0	0	0		0	0	0	0	0	0	0
PORCHL30	0	0	0	0	0	0	0		0	0	0	0	0	0	0		0	0	0	0	0	0	0
PORCHL31	0	0	0	0	0	0	0		0	0	0	0	0	0	0		0	0	0	0	0	0	0
PORCHL32	0	0	0	0	0	0	0		0	0	0	0	0	0	0		0	0	0	0	0	0	0
LIMPIN1	0	0	0	0	0	0	0		0	0	0	0	0	0	0		0	0	0	0	0	0	0
LIMPIN2	0	0	0	0	0	0	0		0	0	0	0	0	0	0		0	0	0	0	0	0	0
LIMPIN3	0	0	0	0	0	0	0		0	0	0	0	0	0	0		0	0	0	0	0	0	0
rDNA	0.00191594	0.00819295	0.00500472	0.00433342	0.00243375	0.0014909	0.00084576		0.0019506	0.00536139	0.00461472	0.00401518	4.68087e-05	6.45956e-07	8.98281e-09		0.00191783	0.00398599	0.00495701	0.00276716	0.001515	0.000563328	0.000198565
rRNA	0.00482669	0.0206399	0.0126081	0.0109169	0.00613118	0.00375592	0.00213066		0.004914	0.0135066	0.0116255	0.0101152	0.000117922	1.62731e-06	2.26298e-08		0.00483146	0.0100416	0.0124879	0.00697112	0.00381663	0.00141915	0.000500231
rPROTEIN	0.0389378	0.166506	0.101711	0.0880685	0.0494613	0.0302997	0.0171884		0.0396421	0.10896	0.0937853	0.0816008	0.000951298	1.31278e-05	1.82558e-07		0.0389762	0.0810076	0.100742	0.0562372	0.0307895	0.0114486	0.00403545
rPLIPID	0.00560044	0.0239486	0.0146292	0.0126669	0.00711404	0.00435801	0.00247222		0.00570174	0.0156718	0.0134892	0.0117367	0.000136826	1.88818e-06	2.62575e-08		0.00560596	0.0116514	0.0144897	0.00808863	0.00442846	0.00164665	0.000580421
TEICHOIC	0.0058952	0.0252091	0.0153992	0.0133336	0.00748846	0.00458738	0.00260234		0.00600184	0.0164966	0.0141991	0.0123544	0.000144027	1.98756e-06	2.76394e-08		0.00590102	0.0122646	0.0152524	0.00851434	0.00466154	0.00173332	0.000610969
rTRACE	0.00364029	0.0155666	0.00950898	0.0082335	0.00462413	0.00283271	0.00160694		0.00370613	0.0101866	0.00876797	0.00762884	8.89366e-05	1.22732e-06	1.70673e-08		0.00364388	0.00757338	0.00941833	0.00525761	0.0028785	0.00107032	0.000377273
rPEPTIDO	0.00743532	0.031795	0.0194222	0.016817	0.00944482	0.00578584	0.0032822		0.00756982	0.0208063	0.0179087	0.015582	0.000181654	2.50681e-06	3.48602e-08		0.00744266	0.0154687	0.019237	0.0107387	0.00587936	0.00218615	0.000770585
rCARBO	0.00318341	0.0136129	0.00831554	0.00720015	0.00404377	0.00247719	0.00140526		0.00324099	0.00890816	0.00766753	0.00667137	7.77745e-05	1.07328e-06	1.49253e-08		0.00318655	0.00662288	0.00823627	0.00459774	0.00251723	0.000935992	0.000329923
rBIOMASS	0.07369	0.315113	0.192489	0.16667	0.0936058	0.0573423	0.0325292		0.0750229	0.206207	0.177489	0.15443	0.00180034	2.48445e-05	3.45493e-07		0.0737627	0.153307	0.190654	0.106429	0.0582692	0.0216665	0.00763711
EX_LARAB_Ext_	0	0	0	0	0	0	0		0	0	0	0	0	0	0		0	0	0	0	0	0	0
EX_PABA_Ext_	-0.00116853	-0.00499688	-0.00305238	-0.00264295	-0.00148434	-0.0009093	-0.000515829		-0.00118967	-0.00326991	-0.00281452	-0.00244886	-2.85486e-05	-3.93969e-07	-5.47862e-09		-0.00116968	-0.00243106	-0.00302328	-0.00168769	-0.000923998	-0.000343574	-0.000121105
EX_MAN_Ext_	0	0	0	0	0	0	0		0	0	0	0	0	0	0		0	0	0	0	0	0	0
EX_AC_Ext_	0.904701	6.73291	0.49449	0.347137	0.0906595	0.0320418	0.0106645		0.543172	2.07699	0.386796	0.335746	0.0757541	0.0265133	0.00880645		0.827145	1.70249	0.607842	0.303419	0.0775252	0.0273533	0.0091008
EX_ACGAM_Ext_	0	0	0	0	0	0	0		0	0	0	0	0	0	0		0	0	0	0	0	0	0
EX_LTYR_Ext_	0	0	0	0	0	0	0		0	0	0	0	0	0	0		0	0	0	0	0	0	0
EX_LASP_Ext_	0	0	0	0	0	0	0		0	0	0	0	0	0	0		0	0	0	0	0	0	0
EX_H2_Ext_	0	14.5922	9.96071	9.30315	9.77664	10.2715	10.3952		2.01121	10.2147	9.27347	7.95168	8.34793	8.37712	8.38926		0	2.04129	9.47339	5.28401	5.43076	5.77108	5.82378
EX_H2O2_Ext_	0	0	0	0	0	0	0		0	0	0	0	0	0	0		0	0	0	0	0	0	0
EX_SO4_Ext_	-0.0495544	-0.211905	-0.129443	-0.112081	-0.0887438	-0.0622857	-0.0353335		-0.0504507	-0.138668	-0.119356	-0.10385	-0.00195554	-2.69862e-05	-3.75277e-07		-0.0496033	-0.166524	-0.12821	-0.0715706	-0.0503283	-0.0235343	-0.00829549
EX_LASN_Ext_	0	0	0	0	0	0	0		0	0	0	0	0	0	0		0	0	0	0	0	0	0
EX_BU_Ext_	0.59669	0.614642	2.79643	3.39909	3.62025	3.84361	4.08978		1.10016	2.40416	3.40018	2.34986	3.32377	3.42816	3.47212		2.61882	4.88885	3.11579	1.78548	1.9992	2.14282	2.28845
EX_MNL_Ext_	0	0	0	0	0	0	0		0	0	0	0	0	0	0		0	0	0	0	0	0	0
EX_GLYCALD_Ext_	0.00116853	0.00499688	0.00305238	0.00264295	0.00148434	0.0009093	0.000515829		0.00118967	0.00326991	0.00281452	0.00244886	2.85486e-05	3.93969e-07	5.47862e-09		0.00116968	0.00243106	0.00302328	0.00168769	0.000923998	0.000343574	0.000121105
EX_N2_Ext_	0	0	0	0	0	0	0		0	0	0	0	0	0	0		0	0	0	0	0	0	0
EX_bDGLC_Ext_	0	0	0.82535	0.82535	0.82535	0.82535	0.82535		0	0	0.82535	0.66028	0.66028	0.66028	0.66028		0	0	0.82535	0.462196	0.462196	0.462196	0.462196
EX_CO2_Ext_	7.73683	16.5989	11.5073	11.105	11.0719	10.9157	10.7354		4.74891	11.1892	11.1027	9.14429	8.51837	8.46137	8.43724		5.84881	9.4043	11.2258	6.26578	6.20124	6.10932	6.00573
EX_LALA_Ext_	0	0	0	0	0	0	0		0	0	0	0	0	0	0		0	0	0	0	0	0	0
EX_UREA_Ext_	0	0	0.0321269	0.0996768	0.335147	0.440941	0.49396		0	0	0.0629797	0.0176237	0.460064	0.4572	0.45367		0	0	0.0256691	0.0132835	0.169103	0.280042	0.308849
EX_LLEU_Ext_	0	0	0	0	0	0	0		0	0	0	0	0	0	0		0	0	0	0	0	0	0
EX_GAL_Ext_	0	0	0	0	0	0	0		0	0	0	0	0	0	0		0	0	0	0	0	0	0
EX_LGLN_Ext_	0	0	0	0	0	0	0		0	0	0	0	0	0	0		0	0	0	0	0	0	0
EX_ETOH_Ext_	1.53513	0.219507	0.579631	0.363574	0.0470363	0.0124003	0.00319283		0.921673	1.0067	0.453394	0.351644	0.039303	0.0102607	0.00263655		1.40353	0.877706	0.712499	0.317786	0.0402219	0.0105858	0.00272468
EX_LVAL_Ext_	0	0	0	0	0	0	0		0	0	0	0	0	0	0		0	0	0	0	0	0	0
EX_CLB_Ext_	0	0	-0.412675	-0.412675	-0.412675	-0.412675	-0.412675		0	0	-0.412675	-0.33014	-0.33014	-0.33014	-0.33014		0	0	-0.412675	-0.231098	-0.231098	-0.231098	-0.231098
EX_LGLU_Ext_	0	0	0	0	0	0	0		0	0	0	0	0	0	0		0	0	0	0	0	0	0
EX_NH3_Ext_	-0.579515	-2.47812	-1.57803	-1.51008	-1.40643	-1.33283	-1.24374		-0.589997	-1.62166	-1.52177	-1.24972	-0.934286	-0.914596	-0.907343		-0.580086	-1.20564	-1.55069	-0.863551	-0.796448	-0.730474	-0.677757
EX_Pi_Ext_	-0.0667203	-0.28531	-0.174284	-0.150906	-0.0847525	-0.0519188	-0.0294526		-0.0679272	-0.186704	-0.160702	-0.139824	-0.00163006	-2.24946e-05	-3.12813e-07		-0.0667861	-0.138807	-0.172622	-0.0963631	-0.0527581	-0.0196172	-0.00691479
EX_FRU_Ext_	0	0	0	0	0	0	0		0	0	0	0	0	0	0		0	0	0	0	0	0	0
EX_LCTS_Ext_	0	0	0	0	0	0	0		0	0	0	0	0	0	0		0	0	0	0	0	0	0
EX_BUOH_Ext_	2.63492	3.51769	0.64427	0.549882	0.564882	0.369852	0.199437		0.554736	0.701563	0.494655	0.48334	0.135331	0.0610771	0.026528		0.44504	0.555004	0.502701	0.29085	0.32888	0.231662	0.131002
EX_MALT_Ext_	0	0	0	0	0	0	0		0	0	0	0	0	0	0		0	0	0	0	0	0	0
EX_LHIS_Ext_	0	0	0	0	0	0	0		0	0	0	0	0	0	0		0	0	0	0	0	0	0
EX_LILE_Ext_	0	0	0	0	0	0	0		0	0	0	0	0	0	0		0	0	0	0	0	0	0
EX_ACETONE_Ext_	0.0643225	0.275056	0.869965	0.145483	0.0817066	0.050053	0.0283941		0.336242	0.509929	0.154927	0.634787	0.00157148	2.16862e-05	3.01575e-07		0.665253	0.816726	0.396774	0.195385	0.050862	0.0189122	0.00666629
EX_LMET_Ext_	0	0	0	0	0	0	0		0	0	0	0	0	0	0		0	0	0	0	0	0	0
EX_LPRO_Ext_	0	0	0	0	0	0	0		0	0	0	0	0	0	0		0	0	0	0	0	0	0
EX_LARG_Ext_	0	0	0	0	0	0	0		0	0	0	0	0	0	0		0	0	0	0	0	0	0
EX_GLC_Ext_	-4.76254	-10	-6.45752	-6.50178	-6.20866	-5.98777	-5.86874		-3.03294	-6.54245	-6.54067	-5.16436	-4.62721	-4.60455	-4.59705		-4.56726	-7.44957	-6.53942	-3.66264	-3.49963	-3.32286	-3.26068
EX_PROP_Ext_	0	0	0	0	0	0	0		0	0	0	0	0	0	0		0	0	0	0	0	0	0
EX_FORM_Ext_	0	0	0	0	0	0	0		0	0	0	0	0	0	0		0	0	0	0	0	0	0
EX_GLYC_Ext_	0	0	0	0	0	0	0		0	0	0	0	0	0	0		0	0	0	0	0	0	0
EX_LCYS_Ext_	0	0	0	0	0	0	0		0	0	0	0	0	0	0		0	0	0	0	0	0	0
EX_MAL_Ext_	0	0	0	0	0	0	0		0	0	0	0	0	0	0		0	0	0	0	0	0	0
EX_LTRP_Ext_	0	0	0	0	0	0	0		0	0	0	0	0	0	0		0	0	0	0	0	0	0
EX_ACETOIN_Ext_	0	0	0.316974	0.932562	1.24428	1.3169	1.36499		0	0	0.878736	0.315467	1.16106	1.16931	1.16847		0	0	0.583483	0.365518	0.670459	0.770613	0.808452
EX_SUCR_Ext_	0	0	0	0	0	0	0		0	0	0	0	0	0	0		0	0	0	0	0	0	0
EX_NA_Ext_	0	0	0	0	0	0	0		0	0	0	0	0	0	0		0	0	0	0	0	0	0
EX_LAC_Ext_	0	0	0	0	0	0	0		0	0	0	0	0	0	0		0	0	0	0	0	0	0
EX_GLY_Ext_	0	0	0	0	0	0	0		0	0	0	0	0	0	0		0	0	0	0	0	0	0
EX_NO2_Ext_	0	0	0	0	0	0	0		0	0	0	0	0	0	0		0	0	0	0	0	0	0
EX_LPHE_Ext_	0	0	0	0	0	0	0		0	0	0	0	0	0	0		0	0	0	0	0	0	0
EX_LLYS_Ext_	0	0	0	0	0	0	0		0	0	0	0	0	0	0		0	0	0	0	0	0	0
EX_LSER_Ext_	0	0	0	0	0	0	0		0	0	0	0	0	0	0		0	0	0	0	0	0	0
EX_PYR_Ext_	0	0	0	0	0	0	0		0	0	0	0	0	0	0		0	0	0	0	0	0	0
EX_DXYL_Ext_	0	0	0	0	0	0	0		0	0	0	0	0	0	0		0	0	0	0	0	0	0
EX_LTHR_Ext_	0	0	0	0	0	0	0		0	0	0	0	0	0	0		0	0	0	0	0	0	0
EX_Biomass	0.07369	0.315113	0.192489	0.16667	0.0936058	0.0573423	0.0325292		0.0750229	0.206207	0.177489	0.15443	0.00180034	2.48445e-05	3.45493e-07		0.0737627	0.153307	0.190654	0.106429	0.0582692	0.0216665	0.00763711
