# Supplementary material for: Oxidoreduction potential controlling for increasing the fermentability of enzymatically hydrolyzed steam-exploded corn stover for butanol production
Source: Microb Cell Fact. 2022 Jun 27;21:130. doi: 10.1186/s12934-022-01824-2 (PMC9238237; doi:10.1186/s12934-022-01824-2)
Supplement: Supplementary file 8 — Additional file 8. Simulation of metabolic flux of the ATP generation/consumption reaction of C. acetobutylicum ATCC 824 strain under the different conditions. [file 12934_2022_1824_MOESM8_ESM.xlsx]

## Sheet: ATP metabolism at 36h 
Reaction ID	Reaction Name	Reaction coefficient of ATP	SG	Percentage	OGG	Percentage	UCG	Percentage
21	SULFATEt	-1	-0.211905	-0.471849	-0.166524	-0.463934	-0.138668	-0.476379		1.20088
23	Piabc	-1	-0.28531	-0.635301	-0.138807	-0.386717	-0.186704	-0.6414		0.743462
75	EMP1	1	-10.35	-23.0464	-7.44957	-20.7545	-6.54245	-22.4758		1.13865
77	EMP3	-1	10.35	23.0464	7.44957	20.7545	6.54245	22.4758		1.13865
80	EMP6	-1	-9.6837	-21.5627	-7.29569	-20.3258	-6.33547	-21.7648		1.15156
85	EMP11	1	19.0055	42.3197	14.4153	40.161	12.4341	42.716		1.15934
89	EMP15	1	8.18801	18.2323	6.74576	18.7937	5.3567	18.4023		1.25931
102	BUTAN4	1	6.73291	14.9922	2.3854	6.64571	2.35942	8.10551		1.01101
108	BUTAN10	1	0.614642	1.36863	4.88885	13.6203	2.40416	8.2592		2.0335
117	TCA1	-1	-0.628722	-1.39998	-2.56742	-7.15283	-0.41143	-1.41342		6.24025
130	PPP6	-1	-0.285088	-0.634807	-0.0752705	-0.209703	-0.186559	-0.640901		0.403468
133	PPP9	-1	-0.144132	-0.32094	-0.00669359	-0.0186483	-0.0943189	-0.324022		0.0709676
182	PYR4	-1	-0.491095	-1.09352	-0.238925	-0.665643	-0.321368	-1.10402		0.743462
188	NITROGEN3	-1	-0.261561	-0.582419	-0.127253	-0.354527	-0.171163	-0.58801		0.743462
190	NITROGEN5	-1	-0.0259749	-0.0578385	-0.0126372	-0.0352071	-0.0169978	-0.0583938		0.743462
195	SULFUR1	-1	-0.211905	-0.471849	-0.166524	-0.463934	-0.138668	-0.476379		1.20088
196	SULFUR2	-1	-0.211905	-0.471849	-0.166524	-0.463934	-0.138668	-0.476379		1.20088
206	GLU3	-1	-0.00633561	-0.0141075	-0.00308237	-0.00858746	-0.00414596	-0.014243		0.743462
208	ASPALA1	-1	-0.0221453	-0.049311	-0.010774	-0.0300163	-0.0144917	-0.0497845		0.743462
214	ASPALA7	-1	-0.0351652	-0.0783026	-0.0171084	-0.0476639	-0.0230118	-0.0790543		0.743462
216	GST1	-1	-0.328498	-0.731469	-2.42136	-6.7459	-0.214966	-0.738492		11.2639
219	GST4	-1	-0.103761	-0.231045	-2.37545	-6.618	-0.0203937	-0.0700603		116.479
236	MET9	-1	-0.144132	-0.32094	-0.00669359	-0.0186483	-0.0943189	-0.324022		0.0709676
271	HIS1	-1	-0.0243099	-0.0541309	-0.0118271	-0.0329503	-0.0159082	-0.0546506		0.743462
286	PTT5	-1	-0.171335	-0.381512	-0.0833568	-0.232232	-0.11212	-0.385174		0.743462
305	UREA2	-1	-0.0982385	-0.218748	-0.0477945	-0.133155	-0.0642864	-0.220848		0.743462
311	PUR2	-1	-0.0513387	-0.114316	-0.024977	-0.0695859	-0.0335956	-0.115414		0.743462
313	PUR4	-1	-0.0513387	-0.114316	-0.024977	-0.0695859	-0.0335956	-0.115414		0.743462
314	PUR5	-1	-0.0513387	-0.114316	-0.024977	-0.0695859	-0.0335956	-0.115414		0.743462
316	PUR7	-1	-0.0513387	-0.114316	-0.024977	-0.0695859	-0.0335956	-0.115414		0.743462
322	PUR13	-1	-0.780663	-1.73831	-0.316375	-0.881419	-0.510859	-1.75499		0.6193
323	PUR14	-1	-0.00915972	-0.020396	-0.00445634	-0.0124153	-0.00599404	-0.0205918		0.743462
337	PUR28	-1	-0.0339794	-0.0756622	-0.0165315	-0.0460567	-0.0222358	-0.0763886		0.743462
344	PUR35	-1	-0.0339794	-0.0756622	-0.0165315	-0.0460567	-0.0222358	-0.0763886		0.743462
349	PYRM1	-2	-0.147914	-0.32936	-0.0719622	-0.200486	-0.0967934	-0.332522		0.743462
355	PYRM7	-1	-0.0869768	-0.193672	-0.0423155	-0.117891	-0.0569168	-0.195531		0.743462
356	PYRM8	-1	-0.209426	-0.466331	-0.101889	-0.283862	-0.137047	-0.470808		0.743462
357	PYRM9	-1	-0.027304	-0.0607979	-0.0132838	-0.0370085	-0.0178675	-0.0613816		0.743462
360	PYRM12	1	-0.190587	-0.424381	-0.0927233	-0.258327	-0.124718	-0.428455		0.743462
361	PYRM13	1	-0.190587	-0.424381	-0.0927233	-0.258327	-0.124718	-0.428455		0.743462
371	PYRM23	1	0.00915972	0.020396	0.00445634	0.0124153	0.00599404	0.0205918		0.743462
372	PYRM24	1	0.00915972	0.020396	0.00445634	0.0124153	0.00599404	0.0205918		0.743462
375	PYRM27	-1	-0.00915972	-0.020396	-0.00445634	-0.0124153	-0.00599404	-0.0205918		0.743462
376	PYRM28	-1	-0.00915972	-0.020396	-0.00445634	-0.0124153	-0.00599404	-0.0205918		0.743462
381	PL5	-1	-0.1567	-0.348924	-0.0762367	-0.212395	-0.102543	-0.352274		0.743462
413	NAD3	-1	-0.00633561	-0.0141075	-0.00308237	-0.00858746	-0.00414596	-0.014243		0.743462
414	NAD4	-1	-0.00298879	-0.00665515	-0.00145409	-0.00405108	-0.00195584	-0.00671905		0.743462
420	PANCOA3	-1	-0.00943336	-0.0210053	-0.00458947	-0.0127862	-0.00617311	-0.021207		0.743462
421	PANCOA4	-1	-0.00943336	-0.0210053	-0.00458947	-0.0127862	-0.00617311	-0.021207		0.743462
422	PANCOA5	-1	-0.00943336	-0.0210053	-0.00458947	-0.0127862	-0.00617311	-0.021207		0.743462
425	PANCOA8	-1	-0.00943336	-0.0210053	-0.00458947	-0.0127862	-0.00617311	-0.021207		0.743462
426	PANCOA9	-1	-0.00943336	-0.0210053	-0.00458947	-0.0127862	-0.00617311	-0.021207		0.743462
436	RIBFLA9	-1	-0.00770547	-0.0171578	-0.00374882	-0.0104442	-0.00504239	-0.0173225		0.743462
437	RIBFLA10	-1	-0.00283312	-0.00630853	-0.00137835	-0.00384009	-0.00185397	-0.00636909		0.743462
450	FOLATE11	-1	-0.00499688	-0.0111266	-0.00243106	-0.00677291	-0.00326991	-0.0112334		0.743462
458	FOLATE19	-1	-0.0217777	-0.0484925	-2.27214	-6.33016	-0.0142511	-0.048958		159.436
494	rDNA	-4.403	-0.0360736	-0.0803252	-0.0175503	-0.0488951	-0.0236062	-0.0810964		0.743462
495	rRNA	-1.05	-0.0216719	-0.048257	-0.0105437	-0.0293747	-0.0141819	-0.0487203		0.743462
496	rPROTEIN	-37.195	-6.19319	-13.7904	-3.01308	-8.39442	-4.05277	-13.9228		0.743462
498	TEICHOIC	-0.129	-0.00325197	-0.00724118	-0.00158213	-0.00440781	-0.00212806	-0.0073107		0.743462
500	rPEPTIDO	-4.425	-0.140693	-0.313281	-0.068449	-0.190699	-0.092068	-0.316289		0.743462
502	rBIOMASS	-40	-12.6045	-28.0666	-8.2483	-17.0845	-6.13229	-28.3361		0.743462

## Sheet: ATP metabolism at 60h
Reaction ID	Reaction Name	Reaction coefficient of ATP	SG	Percentage	OGG	Percentage	UCG	Percentage
57	LMETabc	-1	-0.347137	-6.68412	-0.303419	-10.4399	-0.335746	-7.75256		1.10654
85	EMP11	1	0.124968	2.40625	0.00192084	0.0660913	0	0		0
98	PROPAN4	1	0.383199	7.37849	0.330317	11.3654	0.369828	8.53951		1.11961
102	BUTAN4	1	4.09446	78.8387	2.27171	78.1639	3.46799	80.0778		1.5266
108	BUTAN10	1	0.549882	10.588	0.29085	10.0074	0.48334	11.1606		1.66182
117	TCA1	-1	0.0201066	0.387151	0.00706491	0.243086	0.0031198	0.0720379		0.441591
179	PYR1	-1	-0.134974	-2.59891	-0.0163816	-0.563651	0	0		0
182	PYR4	-1	-0.0377814	-0.72748	-0.0241258	-0.830108	-0.0350067	-0.808324		1.45101
187	NITROGEN2	-16	-6.66732	-128.379	-1.77642	-61.1222	-2.33294	-53.8688		1.31328
188	NITROGEN3	-1	-0.0454391	-0.874928	-0.00463698	-0.159547	0	0		0
190	NITROGEN5	-1	-1.36236	-26.2322	-0.757869	-26.0764	-0.994207	-22.9568		1.31185
195	SULFUR1	-1	-0.112081	-2.15811	-0.0715706	-2.46257	-0.10385	-2.39794		1.45101
196	SULFUR2	-1	-0.112081	-2.15811	-0.0715706	-2.46257	-0.10385	-2.39794		1.45101
208	ASPALA1	-1	-0.11139	-2.14481	-0.0207631	-0.714406	-0.0284766	-0.657539		1.3715
216	GST1	-1	-0.17375	-3.34555	-0.11095	-3.81751	-0.16099	-3.71734		1.45101
219	GST4	-1	-0.0548814	-1.05674	-0.0350452	-1.20582	-0.0508509	-1.17418		1.45101
264	PRO1	-1	-0.0519604	-1.0005	-0.03318	-1.14164	-0.0481445	-1.11168		1.45101
271	HIS1	-1	-0.012858	-0.24758	-0.00821064	-0.282507	-0.0119137	-0.275094		1.45101
286	PTT5	-1	-0.0906224	-1.74493	-0.0578681	-1.9911	-0.0839672	-1.93885		1.45101
311	PUR2	-1	-0.0271541	-0.522852	-0.0173396	-0.596613	-0.0251599	-0.580956		1.45101
313	PUR4	-1	-0.0271541	-0.522852	-0.0173396	-0.596613	-0.0251599	-0.580956		1.45101
314	PUR5	-1	-0.0271541	-0.522852	-0.0173396	-0.596613	-0.0251599	-0.580956		1.45101
316	PUR7	-1	-0.0271541	-0.522852	-0.0173396	-0.596613	-0.0251599	-0.580956		1.45101
322	PUR13	-1	-0.00484477	-0.0932859	-0.00309369	-0.106446	-0.00448897	-0.103653		1.45101
326	PUR17	1	0.0138341	0.266376	-0.0163815	-0.563647	-0.0530203	-1.22427		3.23659
337	PUR28	-1	-0.0899759	-1.73248	-0.00476388	-0.163913	0	0		0
338	PUR29	-1	-0.223266	-4.29897	-0.0481288	-1.65599	-0.00210032	-0.0484976		0.0436396
344	PUR35	-1	-0.12791	-2.4629	-0.056463	-1.94275	-0.0526778	-1.21636		0.932962
349	PYRM1	-2	-0.0548084	-1.05534	-0.0349986	-1.20421	-0.0507833	-1.17261		1.45101
355	PYRM7	-1	-0.11077	-2.13287	-0.0707336	-2.43377	-0.102635	-2.3699		1.45101
356	PYRM8	-1	-0.100189	-1.92913	-0.00922188	-0.317302	-0.013381	-0.308975		1.45101
360	PYRM12	1	-0.100805	-1.94101	-0.0643706	-2.21483	-0.0934023	-2.15671		1.45101
361	PYRM13	1	0.00701581	0.135089	0.00138635	0.0477008	0.0020116	0.046449		1.45101
371	PYRM23	1	-0.0363678	-0.700261	0.00309369	0.106446	0.00448897	0.103653		1.45101
375	PYRM27	-1	-0.00484477	-0.0932859	-0.00309369	-0.106446	-0.00448897	-0.103653		1.45101
378	PL2	-1	-0.0179237	-0.345121	-0.0114454	-0.393808	-0.0166074	-0.383474		1.45101
413	NAD3	-1	-0.00158083	-0.0304389	-0.00100946	-0.034733	-0.00146474	-0.0338216		1.45101
420	PANCOA3	-1	-0.0049895	-0.0960728	-0.00318611	-0.109626	-0.00462308	-0.106749		1.45101
421	PANCOA4	-1	0	0	-0.00180305	-0.0620385	-0.00301238	-0.0695574		1.67071
422	PANCOA5	-1	-0.0049895	-0.0960728	-0.00138306	-0.0475876	-0.0016107	-0.0371919		1.16459
425	PANCOA8	-1	-0.0049895	-0.0960728	-0.00318611	-0.109626	-0.00462308	-0.106749		1.45101
428	PANCOA11	-1	-0.00815117	-0.156951	-0.00520503	-0.179092	-0.00755255	-0.174392		1.45101
436	RIBFLA9	-1	-0.0014985	-0.0288535	-0.000956884	-0.032924	-0.00138845	-0.03206		1.45101
494	rDNA	-4.403	-0.0480671	-0.92553	-0.0306938	-1.0561	-0.0445371	-1.02838		1.45101
495	rRNA	-1.05	-0.0924719	-1.78054	-0.0590491	-2.03173	-0.0856808	-1.97842		1.45101
496	rPROTEIN	-37.195	-0.471146	-9.07191	-0.300856	-10.3517	-0.436546	-10.0801		1.45101
498	TEICHOIC	-0.129	-0.00106212	-0.0204511	-0.000678231	-0.0233362	-0.00098412	-0.0227239		1.45101
500	rPEPTIDO	-4.425	-0.0318606	-0.613476	-0.020345	-0.700021	-0.0295208	-0.681652		1.45101
